# Supplementary material for: Mapping automatic social media information disorder. The role of bots and AI in spreading misleading information in society
Source: PLoS One. 2024 May 31;19(5):e0303183. doi: 10.1371/journal.pone.0303183 (PMC11142451; doi:10.1371/journal.pone.0303183)
Supplement: S1 File — (XLSX) [file pone.0303183.s001.xlsx]

## Sheet: AdjacencyMatrix
	Abdoh - 2022 - Online health information seeking and digital heal	Abul-Fottouh et al. - 2020 - Examining algorithmic biases in YouTube's recommen	Agusto et al. - 2023 - Impact of public sentiments on the transmission of	Amoudi et al. - 2022 - Arabic rumor detection A comparative study	Andrade - 2019 - Paving the way for regulation How the case agains	Arbane et al. - 2023 - Social media-based COVID-19 sentiment classificati	Atehortua e Patino - 2021 - COVID-19, a tale of two pandemics Novel coronavir	Beletsky et al. - 2020 - Fentanyl panic goes viral The spread of misinform	Bempong et al. - 2019 - Precision Global Health - The case of Ebola A sco	Boothby et al. - 2021 - Credibility of scientific information on social me	Boyacı Yıldırım - 2023 - COVID-19 Infodemic A study on the Fragile Five co	Brigo et al. - 2021 - Digital work engagement among Italian neurologists	Calleja-Solanas et al. - 2021 - Quantifying the drivers behind collective attentio	Diaz et al. - 2022 - The Politicization of Ivermectin Tweets during the	Disasters and Tragedies	Douyin	Economy and Finance	Facebook	Gareau et al. - 2022 - COVID-19 in South Carolina Experiences Using Face	Gaviria-Mendoza et al. - 2022 - Self-medication and the ‘infodemic’ during mandato	Grundmann et al. - 2022 - How essential is kratom availability and use durin	Health and Science	Imam et al. - 2022 - OCR post-correction for detecting adversarial text	Instagram	Isa et al. - 2022 - INDOBERT FOR INDONESIAN FAKE NEWS DETECTION	Jain - 2022 - An entropy-based method to control COVID-19 rumors	Kaddoura et al. - 2022 - A systematic literature review on spam content det	Kothari et al. - 2021 - How do Canadian public health agencies respond to	Kothari et al. - 2021 - How do Canadian public health agencies respond to	Lentzen et al. - 2022 - A retrospective analysis of social media posts per	Linkedin	Livejournal	Loeb et al. - 2021 - Quality of Bladder Cancer Information on YouTube[F	Malhotra - 2020 - A Relationship-Centered and Culturally Informed Ap	McDowell e Vetter - 2020 - It Takes a Village to Combat a Fake News Army Wik	Murdock et al. - 2023 - Identifying cross-platform user relationships in 2	Naranjo-Zolotov et al. - 2021 - Drivers of online social media addiction in the co	Odnoklassniki	open_file_10	open_file_103	open_file_105	open_file_106	open_file_107	open_file_110	open_file_114	open_file_115	open_file_117	open_file_118	open_file_120
Abdoh - 2022 - Online health information seeking and digital heal	0	0	0	0	0	0	0	0	0	0	0	0	0	0	0	0	3	5	0	0	0	405	0	6	0	0	0	0	0	0	0	0	0	0	0	0	0	0	0	0	0	0	0	0	0	0	0	0	0
Abul-Fottouh et al. - 2020 - Examining algorithmic biases in YouTube's recommen	0	0	0	0	0	0	0	0	0	0	0	0	0	0	0	0	2	3	0	0	0	328	0	0	0	0	0	0	0	0	0	0	0	0	0	0	0	0	0	0	0	0	0	0	0	0	0	0	0
Agusto et al. - 2023 - Impact of public sentiments on the transmission of	0	0	0	0	0	0	0	0	0	0	0	0	0	0	0	0	1	2	0	0	0	294	0	0	0	0	0	0	0	0	0	0	0	0	0	0	0	0	0	0	0	0	0	0	0	0	0	0	0
Amoudi et al. - 2022 - Arabic rumor detection A comparative study	0	0	0	0	0	0	0	0	0	0	0	0	0	0	0	0	0	3	0	0	0	10	0	0	0	0	0	0	0	0	0	0	0	0	0	0	0	0	0	0	0	0	0	0	0	0	0	0	0
Andrade - 2019 - Paving the way for regulation How the case agains	0	0	0	0	0	0	0	0	0	0	0	0	0	0	1	0	22	163	0	0	0	7	0	3	0	0	0	0	0	0	0	0	0	0	0	0	0	0	0	0	0	0	0	0	0	0	0	0	0
Arbane et al. - 2023 - Social media-based COVID-19 sentiment classificati	0	0	0	0	0	0	0	0	0	0	0	0	0	0	0	0	3	0	0	0	0	57	0	0	0	0	0	0	0	0	0	0	0	0	0	0	0	0	0	0	0	0	0	0	0	0	0	0	0
Atehortua e Patino - 2021 - COVID-19, a tale of two pandemics Novel coronavir	0	0	0	0	0	0	0	0	0	0	0	0	0	0	0	0	5	7	0	0	0	185	0	1	0	0	0	0	0	0	0	0	0	0	0	0	0	0	0	0	0	0	0	0	0	0	0	0	0
Beletsky et al. - 2020 - Fentanyl panic goes viral The spread of misinform	0	0	0	0	0	0	0	0	0	0	0	0	0	0	1	0	3	13	0	0	0	36	0	0	0	0	0	0	0	0	0	0	0	0	0	0	0	0	0	0	0	0	0	0	0	0	0	0	0
Bempong et al. - 2019 - Precision Global Health - The case of Ebola A sco	0	0	0	0	0	0	0	0	0	0	0	0	0	0	0	0	1	3	0	0	0	169	0	1	0	0	0	0	0	0	0	0	0	0	0	0	0	0	0	0	0	0	0	0	0	0	0	0	0
Boothby et al. - 2021 - Credibility of scientific information on social me	0	0	0	0	0	0	0	0	0	0	0	0	0	0	0	0	0	2	0	0	0	62	0	0	0	0	0	0	0	0	0	0	0	0	0	0	0	0	0	0	0	0	0	0	0	0	0	0	0
Boyacı Yıldırım - 2023 - COVID-19 Infodemic A study on the Fragile Five co	0	0	0	0	0	0	0	0	0	0	0	0	0	0	1	0	8	46	0	0	0	199	0	2	0	0	0	0	0	0	0	0	0	0	0	0	0	0	0	0	0	0	0	0	0	0	0	0	0
Brigo et al. - 2021 - Digital work engagement among Italian neurologists	0	0	0	0	0	0	0	0	0	0	0	0	0	0	0	0	3	5	0	0	0	53	0	0	0	0	0	0	0	0	1	0	0	0	0	0	0	0	0	0	0	0	0	0	0	0	0	0	0
Calleja-Solanas et al. - 2021 - Quantifying the drivers behind collective attentio	0	0	0	0	0	0	0	0	0	0	0	0	0	0	14	0	0	2	0	0	0	19	0	0	0	0	0	0	0	0	0	0	0	0	0	0	0	0	0	0	0	0	0	0	0	0	0	0	0
Diaz et al. - 2022 - The Politicization of Ivermectin Tweets during the	0	0	0	0	0	0	0	0	0	0	0	0	0	0	0	0	3	1	0	0	0	77	0	0	0	0	0	0	0	0	0	0	0	0	0	0	0	0	0	0	0	0	0	0	0	0	0	0	0
Disasters and Tragedies	0	0	0	0	1	0	0	1	0	0	1	0	1	0	0	0	0	0	0	0	0	0	0	0	0	0	0	0	0	0	0	0	0	0	0	1	0	0	0	0	0	0	0	0	0	0	1	0	0
Douyin	0	0	0	0	0	0	0	0	0	0	0	0	0	0	0	0	0	0	0	0	0	0	0	0	0	0	0	0	0	0	0	0	0	0	0	0	0	0	0	0	0	0	0	0	0	0	0	0	0
Economy and Finance	1	1	1	0	1	1	1	1	1	0	1	1	0	1	0	0	0	0	1	1	1	0	1	0	0	1	1	1	0	0	0	0	0	1	1	1	1	0	1	1	1	1	1	1	1	1	1	1	1
Facebook	1	1	1	1	1	0	1	1	1	1	1	1	1	1	0	0	0	0	1	1	1	0	1	0	1	1	1	1	0	1	0	0	0	1	1	1	1	0	0	1	1	1	1	1	1	1	1	1	0
Gareau et al. - 2022 - COVID-19 in South Carolina Experiences Using Face	0	0	0	0	0	0	0	0	0	0	0	0	0	0	0	0	18	34	0	0	0	244	0	0	0	0	0	0	0	0	0	0	0	0	0	0	0	0	0	0	0	0	0	0	0	0	0	0	0
Gaviria-Mendoza et al. - 2022 - Self-medication and the ‘infodemic’ during mandato	0	0	0	0	0	0	0	0	0	0	0	0	0	0	0	0	6	1	0	0	0	81	0	0	0	0	0	0	0	0	0	0	0	0	0	0	0	0	0	0	0	0	0	0	0	0	0	0	0
Grundmann et al. - 2022 - How essential is kratom availability and use durin	0	0	0	0	0	0	0	0	0	0	0	0	0	0	0	0	1	4	0	0	0	50	0	2	0	0	0	0	0	0	0	0	0	0	0	0	0	0	0	0	0	0	0	0	0	0	0	0	0
Health and Science	1	1	1	1	1	1	1	1	1	1	1	1	1	1	0	0	0	0	1	1	1	0	1	0	0	1	1	1	0	1	0	0	0	1	1	1	1	0	1	1	1	1	1	1	1	1	1	1	1
Imam et al. - 2022 - OCR post-correction for detecting adversarial text	0	0	0	0	0	0	0	0	0	0	0	0	0	0	0	0	1	8	0	0	0	2	0	0	0	0	0	0	0	0	0	0	0	0	0	0	0	0	0	0	0	0	0	0	0	0	0	0	0
Instagram	1	0	0	0	1	0	1	0	1	0	1	0	0	0	0	0	0	0	0	0	1	0	0	0	0	1	0	1	0	1	0	0	0	0	0	1	1	0	1	0	1	0	1	1	1	0	1	1	0
Isa et al. - 2022 - INDOBERT FOR INDONESIAN FAKE NEWS DETECTION	0	0	0	0	0	0	0	0	0	0	0	0	0	0	0	0	0	2	0	0	0	0	0	0	0	0	0	0	0	0	0	0	0	0	0	0	0	0	0	0	0	0	0	0	0	0	0	0	0
Jain - 2022 - An entropy-based method to control COVID-19 rumors	0	0	0	0	0	0	0	0	0	0	0	0	0	0	0	0	8	4	0	0	0	38	0	20	0	0	0	0	0	0	0	0	0	0	0	0	0	0	0	0	0	0	0	0	0	0	0	0	0
Kaddoura et al. - 2022 - A systematic literature review on spam content det	0	0	0	0	0	0	0	0	0	0	0	0	0	0	0	0	3	21	0	0	0	3	0	0	0	0	0	0	0	0	0	0	0	0	0	0	0	0	0	0	0	0	0	0	0	0	0	0	0
Kothari et al. - 2021 - How do Canadian public health agencies respond to	0	0	0	0	0	0	0	0	0	0	0	0	0	0	0	0	2	9	0	0	0	77	0	2	0	0	0	0	0	0	0	0	0	0	0	0	0	0	0	0	0	0	0	0	0	0	0	0	0
Kothari et al. - 2021 - How do Canadian public health agencies respond to	0	0	0	0	0	0	0	0	0	0	0	0	0	0	0	0	1	1	0	0	0	1	0	1	0	0	0	0	0	0	0	0	0	0	0	0	0	0	0	0	0	0	0	0	0	0	0	0	0
Lentzen et al. - 2022 - A retrospective analysis of social media posts per	0	0	0	0	0	0	0	0	0	0	0	0	0	0	0	0	0	2	0	0	0	183	0	86	0	0	0	0	0	0	0	0	0	0	0	0	0	0	0	0	0	0	0	0	0	0	0	0	0
Linkedin	0	0	0	0	0	0	0	0	0	0	0	1	0	0	0	0	0	0	0	0	0	0	0	0	0	0	0	0	0	0	0	0	0	0	0	0	0	0	0	0	0	0	0	0	1	0	0	0	0
Livejournal	0	0	0	0	0	0	0	0	0	0	0	0	0	0	0	0	0	0	0	0	0	0	0	0	0	0	0	0	0	0	0	0	0	0	0	0	0	0	0	0	0	0	0	0	0	0	0	0	0
Loeb et al. - 2021 - Quality of Bladder Cancer Information on YouTube[F	0	0	0	0	0	0	0	0	0	0	0	0	0	0	0	0	0	0	0	0	0	11	0	0	0	0	0	0	0	0	0	0	0	0	0	0	0	0	0	0	0	0	0	0	0	0	0	0	0
Malhotra - 2020 - A Relationship-Centered and Culturally Informed Ap	0	0	0	0	0	0	0	0	0	0	0	0	0	0	0	0	1	8	0	0	0	27	0	0	0	0	0	0	0	0	0	0	0	0	0	0	0	0	0	0	0	0	0	0	0	0	0	0	0
McDowell e Vetter - 2020 - It Takes a Village to Combat a Fake News Army Wik	0	0	0	0	0	0	0	0	0	0	0	0	0	0	0	0	60	12	0	0	0	6	0	0	0	0	0	0	0	0	0	0	0	0	0	0	0	0	0	0	0	0	0	0	0	0	0	0	0
Murdock et al. - 2023 - Identifying cross-platform user relationships in 2	0	0	0	0	0	0	0	0	0	0	0	0	0	0	1	0	5	24	0	0	0	6	0	14	0	0	0	0	0	0	0	0	0	0	0	0	0	0	0	0	0	0	0	0	0	0	0	0	0
Naranjo-Zolotov et al. - 2021 - Drivers of online social media addiction in the co	0	0	0	0	0	0	0	0	0	0	0	0	0	0	0	0	2	30	0	0	0	5	0	3	0	0	0	0	0	0	0	0	0	0	0	0	0	0	0	0	0	0	0	0	0	0	0	0	0
Odnoklassniki	0	0	0	0	0	0	0	0	0	0	0	0	0	0	0	0	0	0	0	0	0	0	0	0	0	0	0	0	0	0	0	0	0	0	0	0	0	0	0	0	0	0	0	0	0	0	0	0	0
open_file_10	0	0	0	0	0	0	0	0	0	0	0	0	0	0	0	0	2	0	0	0	0	139	0	2	0	0	0	0	0	0	0	0	0	0	0	0	0	0	0	0	0	0	0	0	0	0	0	0	0
open_file_103	0	0	0	0	0	0	0	0	0	0	0	0	0	0	0	0	1	4	0	0	0	9	0	0	0	0	0	0	0	0	0	0	0	0	0	0	0	0	0	0	0	0	0	0	0	0	0	0	0
open_file_105	0	0	0	0	0	0	0	0	0	0	0	0	0	0	0	0	4	6	0	0	0	402	0	5	0	0	0	0	0	0	0	0	0	0	0	0	0	0	0	0	0	0	0	0	0	0	0	0	0
open_file_106	0	0	0	0	0	0	0	0	0	0	0	0	0	0	0	0	1	2	0	0	0	154	0	0	0	0	0	0	0	0	0	0	0	0	0	0	0	0	0	0	0	0	0	0	0	0	0	0	0
open_file_107	0	0	0	0	0	0	0	0	0	0	0	0	0	0	0	0	2	4	0	0	0	3	0	3	0	0	0	0	0	0	0	0	0	0	0	0	0	0	0	0	0	0	0	0	0	0	0	0	0
open_file_110	0	0	0	0	0	0	0	0	0	0	0	0	0	0	0	0	3	2	0	0	0	11	0	1	0	0	0	0	0	0	0	0	0	0	0	0	0	0	0	0	0	0	0	0	0	0	0	0	0
open_file_114	0	0	0	0	0	0	0	0	0	0	0	0	0	0	0	0	18	1	0	0	0	26	0	1	0	0	0	0	0	0	1	0	0	0	0	0	0	0	0	0	0	0	0	0	0	0	0	0	0
open_file_115	0	0	0	0	0	0	0	0	0	0	0	0	0	0	0	0	8	28	0	0	0	1	0	0	0	0	0	0	0	0	0	0	0	0	0	0	0	0	0	0	0	0	0	0	0	0	0	0	0
open_file_117	0	0	0	0	0	0	0	0	0	0	0	0	0	0	5	0	6	19	0	0	0	1	0	4	0	0	0	0	0	0	0	0	0	0	0	0	0	0	0	0	0	0	0	0	0	0	0	0	0
open_file_118	0	0	0	0	0	0	0	0	0	0	0	0	0	0	0	0	1	3	0	0	0	45	0	2	0	0	0	0	0	0	0	0	0	0	0	0	0	0	0	0	0	0	0	0	0	0	0	0	0
open_file_120	0	0	0	0	0	0	0	0	0	0	0	0	0	0	0	0	3	0	0	0	0	8	0	0	0	0	0	0	0	0	0	0	0	0	0	0	0	0	0	0	0	0	0	0	0	0	0	0	0
open_file_121	0	0	0	0	0	0	0	0	0	0	0	0	0	0	0	0	0	1	0	0	0	174	0	8	0	0	0	0	0	0	0	0	0	0	0	0	0	0	0	0	0	0	0	0	0	0	0	0	0
open_file_122	0	0	0	0	0	0	0	0	0	0	0	0	0	0	0	0	7	0	0	0	0	608	0	0	0	0	0	0	0	0	0	0	0	0	0	0	0	0	0	0	0	0	0	0	0	0	0	0	0
open_file_127	0	0	0	0	0	0	0	0	0	0	0	0	0	0	0	0	2	1	0	0	0	119	0	1	0	0	0	0	0	0	0	0	0	0	0	0	0	0	0	0	0	0	0	0	0	0	0	0	0
open_file_128	0	0	0	0	0	0	0	0	0	0	0	0	0	0	0	0	3	0	0	0	0	100	0	0	0	0	0	0	0	0	0	0	0	0	0	0	0	0	0	0	0	0	0	0	0	0	0	0	0
open_file_129	0	0	0	0	0	0	0	0	0	0	0	0	0	0	0	0	7	34	0	0	0	9	0	0	0	0	0	0	0	0	0	0	0	0	0	0	0	0	0	0	0	0	0	0	0	0	0	0	0
open_file_132	0	0	0	0	0	0	0	0	0	0	0	0	0	0	0	0	2	1	0	0	0	34	0	1	0	0	0	0	0	0	0	0	0	0	0	0	0	0	0	0	0	0	0	0	0	0	0	0	0
open_file_134	0	0	0	0	0	0	0	0	0	0	0	0	0	0	0	0	0	102	0	0	0	271	0	0	0	0	0	0	0	0	0	0	0	0	0	0	0	0	0	0	0	0	0	0	0	0	0	0	0
open_file_139	0	0	0	0	0	0	0	0	0	0	0	0	0	0	0	0	1	57	0	0	0	14	0	2	0	0	0	0	0	0	0	0	0	0	0	0	0	0	0	0	0	0	0	0	0	0	0	0	0
open_file_140	0	0	0	0	0	0	0	0	0	0	0	0	0	0	0	0	5	1	0	0	0	103	0	0	0	0	0	0	0	0	0	0	0	0	0	0	0	0	0	0	0	0	0	0	0	0	0	0	0
open_file_143	0	0	0	0	0	0	0	0	0	0	0	0	0	0	0	0	20	3	0	0	0	13	0	4	0	0	0	0	0	0	0	1	0	0	0	0	0	0	0	0	0	0	0	0	0	0	0	0	0
open_file_144	0	0	0	0	0	0	0	0	0	0	0	0	0	0	0	0	1	3	0	0	0	19	0	0	0	0	0	0	0	0	0	0	0	0	0	0	0	0	0	0	0	0	0	0	0	0	0	0	0
open_file_146	0	0	0	0	0	0	0	0	0	0	0	0	0	0	1	0	2	1	0	0	0	115	0	0	0	0	0	0	0	0	0	0	0	0	0	0	0	0	0	0	0	0	0	0	0	0	0	0	0
open_file_147	0	0	0	0	0	0	0	0	0	0	0	0	0	0	0	0	0	9	0	0	0	147	0	0	0	0	0	0	0	0	0	0	0	0	0	0	0	0	0	0	0	0	0	0	0	0	0	0	0
open_file_148	0	0	0	0	0	0	0	0	0	0	0	0	0	0	0	0	1	1	0	0	0	81	0	0	0	0	0	0	0	0	0	0	0	0	0	0	0	0	0	0	0	0	0	0	0	0	0	0	0
open_file_149	0	0	0	0	0	0	0	0	0	0	0	0	0	0	0	0	5	0	0	0	0	112	0	0	0	0	0	0	0	0	0	0	0	0	0	0	0	2	0	0	0	0	0	0	0	0	0	0	0
open_file_150	0	0	0	0	0	0	0	0	0	0	0	0	0	0	0	0	2	139	0	0	0	171	0	1	0	0	0	0	0	0	0	0	0	0	0	0	0	0	0	0	0	0	0	0	0	0	0	0	0
open_file_151	0	0	0	0	0	0	0	0	0	0	0	0	0	0	0	0	0	4	0	0	0	167	0	0	0	0	0	0	0	0	0	0	0	0	0	0	0	0	0	0	0	0	0	0	0	0	0	0	0
open_file_157	0	0	0	0	0	0	0	0	0	0	0	0	0	0	0	0	0	0	0	0	0	34	0	0	0	0	0	0	0	0	0	0	0	0	0	0	0	0	0	0	0	0	0	0	0	0	0	0	0
open_file_158	0	0	0	0	0	0	0	0	0	0	0	0	0	0	0	0	3	4	0	0	0	9	0	0	0	0	0	0	0	0	1	0	0	0	0	0	0	0	0	0	0	0	0	0	0	0	0	0	0
open_file_163	0	0	0	0	0	0	0	0	0	0	0	0	0	0	5	0	4	0	0	0	0	23	0	0	0	0	0	0	0	0	0	0	0	0	0	0	0	0	0	0	0	0	0	0	0	0	0	0	0
open_file_165	0	0	0	0	0	0	0	0	0	0	0	0	0	0	1	0	0	8	0	0	0	62	0	11	0	0	0	0	0	0	0	0	0	0	0	0	0	0	0	0	0	0	0	0	0	0	0	0	0
open_file_168	0	0	0	0	0	0	0	0	0	0	0	0	0	0	0	0	2	0	0	0	0	65	0	28	0	0	0	0	0	0	0	0	0	0	0	0	0	0	0	0	0	0	0	0	0	0	0	0	0
open_file_17	0	0	0	0	0	0	0	0	0	0	0	0	0	0	0	0	3	2	0	0	0	319	0	0	0	0	0	0	0	0	2	0	0	0	0	0	0	0	0	0	0	0	0	0	0	0	0	0	0
open_file_172	0	0	0	0	0	0	0	0	0	0	0	0	0	0	0	0	0	20	0	0	0	7	0	0	0	0	0	0	0	0	0	0	0	0	0	0	0	0	0	0	0	0	0	0	0	0	0	0	0
open_file_175	0	0	0	0	0	0	0	0	0	0	0	0	0	0	0	0	7	0	0	0	0	31	0	9	0	0	0	0	0	0	0	0	0	0	0	0	0	0	0	0	0	0	0	0	0	0	0	0	0
open_file_178	0	0	0	0	0	0	0	0	0	0	0	0	0	0	0	0	4	10	0	0	0	19	0	1	0	0	0	0	0	0	0	0	0	0	0	0	0	0	0	0	0	0	0	0	0	0	0	0	0
open_file_179	0	0	0	0	0	0	0	0	0	0	0	0	0	0	0	0	0	4	0	0	0	14	0	1	0	0	0	0	0	0	0	0	0	0	0	0	0	0	0	0	0	0	0	0	0	0	0	0	0
open_file_18	0	0	0	0	0	0	0	0	0	0	0	0	0	0	0	0	6	15	0	0	0	55	0	17	0	0	0	0	0	0	0	0	0	0	0	0	0	0	0	0	0	0	0	0	0	0	0	0	0
open_file_184	0	0	0	0	0	0	0	0	0	0	0	0	0	0	0	0	8	1	0	0	0	119	0	0	0	0	0	0	0	0	0	0	0	0	0	0	0	0	0	0	0	0	0	0	0	0	0	0	0
open_file_187	0	0	0	0	0	0	0	0	0	0	0	0	0	0	0	0	1	0	0	0	0	106	0	0	0	0	0	0	0	0	0	0	0	0	0	0	0	0	0	0	0	0	0	0	0	0	0	0	0
open_file_190	0	0	0	0	0	0	0	0	0	0	0	0	0	0	0	0	0	1	0	0	0	60	0	1	0	0	0	0	0	0	0	0	0	0	0	0	0	0	0	0	0	0	0	0	0	0	0	0	0
open_file_198	0	0	0	0	0	0	0	0	0	0	0	0	0	0	0	0	0	0	0	0	0	21	0	0	0	0	0	0	0	0	0	0	0	0	0	0	0	0	0	0	0	0	0	0	0	0	0	0	0
open_file_200	0	0	0	0	0	0	0	0	0	0	0	0	0	0	0	0	8	22	0	0	0	16	0	0	0	0	0	0	0	0	0	0	0	0	0	0	0	0	0	0	0	0	0	0	0	0	0	0	0
open_file_202	0	0	0	0	0	0	0	0	0	0	0	0	0	0	1	0	5	15	0	0	0	203	0	8	0	0	0	0	0	0	4	0	0	0	0	0	0	0	0	0	0	0	0	0	0	0	0	0	0
open_file_207	0	0	0	0	0	0	0	0	0	0	0	0	0	0	0	2	0	24	0	0	0	247	0	6	0	0	0	0	0	0	0	0	0	0	0	0	0	0	0	0	0	0	0	0	0	0	0	0	0
open_file_209	0	0	0	0	0	0	0	0	0	0	0	0	0	0	0	0	0	5	0	0	0	99	0	2	0	0	0	0	0	0	0	0	0	0	0	0	0	0	0	0	0	0	0	0	0	0	0	0	0
open_file_213	0	0	0	0	0	0	0	0	0	0	0	0	0	0	0	0	2	4	0	0	0	5	0	2	0	0	0	0	0	0	0	0	0	0	0	0	0	0	0	0	0	0	0	0	0	0	0	0	0
open_file_220	0	0	0	0	0	0	0	0	0	0	0	0	0	0	1	0	6	1	0	0	0	78	0	1	0	0	0	0	0	0	0	0	0	0	0	0	0	0	0	0	0	0	0	0	0	0	0	0	0
open_file_222	0	0	0	0	0	0	0	0	0	0	0	0	0	0	0	0	0	0	0	0	0	286	0	0	0	0	0	0	0	0	0	0	0	0	0	0	0	0	0	0	0	0	0	0	0	0	0	0	0
open_file_226	0	0	0	0	0	0	0	0	0	0	0	0	0	0	0	0	3	43	0	0	0	78	0	3	0	0	0	0	0	0	0	0	0	0	0	0	0	0	0	0	0	0	0	0	0	0	0	0	0
open_file_227	0	0	0	0	0	0	0	0	0	0	0	0	0	0	0	0	0	8	0	0	0	28	0	0	0	0	0	0	0	0	0	0	0	0	0	0	0	0	0	0	0	0	0	0	0	0	0	0	0
open_file_229	0	0	0	0	0	0	0	0	0	0	0	0	0	0	0	0	6	5	0	0	0	216	0	6	0	0	0	0	0	0	0	0	0	0	0	0	0	0	0	0	0	0	0	0	0	0	0	0	0
open_file_23	0	0	0	0	0	0	0	0	0	0	0	0	0	0	0	0	1	1	0	0	0	9	0	0	0	0	0	0	0	0	0	0	0	0	0	0	0	0	0	0	0	0	0	0	0	0	0	0	0
open_file_230	0	0	0	0	0	0	0	0	0	0	0	0	0	0	0	0	1	4	0	0	0	397	0	1	0	0	0	0	0	0	0	0	0	0	0	0	0	0	0	0	0	0	0	0	0	0	0	0	0
open_file_232	0	0	0	0	0	0	0	0	0	0	0	0	0	0	0	0	0	2	0	0	0	30	0	1	0	0	0	0	0	0	0	0	0	0	0	0	0	0	0	0	0	0	0	0	0	0	0	0	0
open_file_233	0	0	0	0	0	0	0	0	0	0	0	0	0	0	0	0	1	3	0	0	0	54	0	1	0	0	0	0	0	0	0	0	0	0	0	0	0	0	0	0	0	0	0	0	0	0	0	0	0
open_file_234	0	0	0	0	0	0	0	0	0	0	0	0	0	0	0	0	4	1	0	0	0	232	0	1	0	0	0	0	0	0	0	0	0	0	0	0	0	0	0	0	0	0	0	0	0	0	0	0	0
open_file_238	0	0	0	0	0	0	0	0	0	0	0	0	0	0	1	0	7	197	0	0	0	357	0	0	0	0	0	0	0	0	0	0	0	0	0	0	0	0	0	0	0	0	0	0	0	0	0	0	0
open_file_239	0	0	0	0	0	0	0	0	0	0	0	0	0	0	0	0	0	2	0	0	0	62	0	0	0	0	0	0	0	0	0	0	0	0	0	0	0	0	0	0	0	0	0	0	0	0	0	0	0
open_file_24	0	0	0	0	0	0	0	0	0	0	0	0	0	0	0	0	2	14	0	0	0	539	0	0	0	0	0	0	0	0	0	0	0	0	0	0	0	0	0	0	0	0	0	0	0	0	0	0	0
open_file_240	0	0	0	0	0	0	0	0	0	0	0	0	0	0	0	0	5	6	0	0	0	81	0	1	0	0	0	0	0	0	0	0	0	0	0	0	0	0	0	0	0	0	0	0	0	0	0	0	0
open_file_242	0	0	0	0	0	0	0	0	0	0	0	0	0	0	0	0	2	17	0	0	0	75	0	11	0	0	0	0	0	0	0	0	0	0	0	0	0	0	0	0	0	0	0	0	0	0	0	0	0
open_file_243	0	0	0	0	0	0	0	0	0	0	0	0	0	0	0	0	4	2	0	0	0	109	0	2	0	0	0	0	0	0	0	0	0	0	0	0	0	0	0	0	0	0	0	0	0	0	0	0	0
open_file_244	0	0	0	0	0	0	0	0	0	0	0	0	0	0	0	0	4	10	0	0	0	92	0	3	0	0	0	0	0	0	1	0	0	0	0	0	0	0	0	0	0	0	0	0	0	0	0	0	0
open_file_245	0	0	0	0	0	0	0	0	0	0	0	0	0	0	0	0	37	4	0	0	0	153	0	0	0	0	0	0	0	0	0	0	0	0	0	0	0	0	0	0	0	0	0	0	0	0	0	0	0
open_file_249	0	0	0	0	0	0	0	0	0	0	0	0	0	0	0	0	1	17	0	0	0	430	0	0	0	0	0	0	0	0	0	0	0	0	0	0	0	0	0	0	0	0	0	0	0	0	0	0	0
open_file_251	0	0	0	0	0	0	0	0	0	0	0	0	0	0	0	0	0	0	0	0	0	74	0	0	0	0	0	0	0	0	0	0	0	0	0	0	0	0	0	0	0	0	0	0	0	0	0	0	0
open_file_255	0	0	0	0	0	0	0	0	0	0	0	0	0	0	0	0	11	0	0	0	0	127	0	1	0	0	0	0	0	0	0	0	0	0	0	0	0	0	0	0	0	0	0	0	0	0	0	0	0
open_file_258	0	0	0	0	0	0	0	0	0	0	0	0	0	0	0	0	7	2	0	0	0	93	0	1	0	0	0	0	0	0	0	0	0	0	0	0	0	0	0	0	0	0	0	0	0	0	0	0	0
open_file_259	0	0	0	0	0	0	0	0	0	0	0	0	0	0	0	0	9	10	0	0	0	36	0	4	0	0	0	0	0	0	2	0	0	0	0	0	0	0	0	0	0	0	0	0	0	0	0	0	0
open_file_261	0	0	0	0	0	0	0	0	0	0	0	0	0	0	0	0	8	5	0	0	0	93	0	0	0	0	0	0	0	0	0	0	0	0	0	0	0	0	0	0	0	0	0	0	0	0	0	0	0
open_file_262	0	0	0	0	0	0	0	0	0	0	0	0	0	0	0	0	4	48	0	0	0	35	0	24	0	0	0	0	0	0	0	0	0	0	0	0	0	0	0	0	0	0	0	0	0	0	0	0	0
open_file_263	0	0	0	0	0	0	0	0	0	0	0	0	0	0	0	0	7	1	0	0	0	0	0	0	0	0	0	0	0	0	0	0	0	0	0	0	0	0	0	0	0	0	0	0	0	0	0	0	0
open_file_264	0	0	0	0	0	0	0	0	0	0	0	0	0	0	0	0	4	4	0	0	0	2	0	1	0	0	0	0	0	0	0	0	0	0	0	0	0	0	0	0	0	0	0	0	0	0	0	0	0
open_file_265	0	0	0	0	0	0	0	0	0	0	0	0	0	0	0	0	1	0	0	0	0	91	0	0	0	0	0	0	0	0	0	0	0	0	0	0	0	0	0	0	0	0	0	0	0	0	0	0	0
open_file_267	0	0	0	0	0	0	0	0	0	0	0	0	0	0	3	0	0	44	0	0	0	18	0	0	0	0	0	0	0	0	0	0	0	0	0	0	0	0	0	0	0	0	0	0	0	0	0	0	0
open_file_269	0	0	0	0	0	0	0	0	0	0	0	0	0	0	0	0	3	7	0	0	0	277	0	4	0	0	0	0	0	0	0	0	0	0	0	0	0	0	0	0	0	0	0	0	0	0	0	0	0
open_file_27	0	0	0	0	0	0	0	0	0	0	0	0	0	0	136	0	0	2	0	0	0	152	0	0	0	0	0	0	0	0	0	0	0	0	0	0	0	0	0	0	0	0	0	0	0	0	0	0	0
open_file_270	0	0	0	0	0	0	0	0	0	0	0	0	0	0	0	0	3	41	0	0	0	47	0	6	0	0	0	0	0	0	0	0	0	0	0	0	0	0	0	0	0	0	0	0	0	0	0	0	0
open_file_271	0	0	0	0	0	0	0	0	0	0	0	0	0	0	0	0	5	10	0	0	0	392	0	4	0	0	0	0	0	0	0	0	0	0	0	0	0	0	0	0	0	0	0	0	0	0	0	0	0
open_file_272	0	0	0	0	0	0	0	0	0	0	0	0	0	0	0	0	1	4	0	0	0	223	0	0	0	0	0	0	0	0	0	0	0	0	0	0	0	0	0	0	0	0	0	0	0	0	0	0	0
open_file_277	0	0	0	0	0	0	0	0	0	0	0	0	0	0	0	0	1	0	0	0	0	4	0	0	0	0	0	0	0	0	0	0	0	0	0	0	0	0	0	0	0	0	0	0	0	0	0	0	0
open_file_278	0	0	0	0	0	0	0	0	0	0	0	0	0	0	0	0	1	41	0	0	0	66	0	0	0	0	0	0	0	0	0	0	0	0	0	0	0	0	0	0	0	0	0	0	0	0	0	0	0
open_file_279	0	0	0	0	0	0	0	0	0	0	0	0	0	0	0	0	0	1	0	0	0	0	0	0	0	0	0	0	0	0	0	0	0	0	0	0	0	0	0	0	0	0	0	0	0	0	0	0	0
open_file_280	0	0	0	0	0	0	0	0	0	0	0	0	0	0	1	0	3	2	0	0	0	250	0	0	0	0	0	0	0	0	0	0	0	0	0	0	0	0	0	0	0	0	0	0	0	0	0	0	0
open_file_281	0	0	0	0	0	0	0	0	0	0	0	0	0	0	0	0	2	0	0	0	0	47	0	0	0	0	0	0	0	0	0	0	0	0	0	0	0	0	0	0	0	0	0	0	0	0	0	0	0
open_file_283	0	0	0	0	0	0	0	0	0	0	0	0	0	0	0	0	1	2	0	0	0	1	0	0	0	0	0	0	0	0	1	0	0	0	0	0	0	0	0	0	0	0	0	0	0	0	0	0	0
open_file_286	0	0	0	0	0	0	0	0	0	0	0	0	0	0	0	0	2	9	0	0	0	77	0	2	0	0	0	0	0	0	0	0	0	0	0	0	0	0	0	0	0	0	0	0	0	0	0	0	0
open_file_288	0	0	0	0	0	0	0	0	0	0	0	0	0	0	0	0	4	1	0	0	0	178	0	1	0	0	0	0	0	0	0	0	0	0	0	0	0	0	0	0	0	0	0	0	0	0	0	0	0
open_file_29	0	0	0	0	0	0	0	0	0	0	0	0	0	0	0	0	1	0	0	0	0	234	0	0	0	0	0	0	0	0	0	0	0	0	0	0	0	0	0	0	0	0	0	0	0	0	0	0	0
open_file_290	0	0	0	0	0	0	0	0	0	0	0	0	0	0	0	0	5	7	0	0	0	185	0	1	0	0	0	0	0	0	0	0	0	0	0	0	0	0	0	0	0	0	0	0	0	0	0	0	0
open_file_291	0	0	0	0	0	0	0	0	0	0	0	0	0	0	0	0	4	1	0	0	0	66	0	1	0	0	0	0	0	0	0	0	0	0	0	0	0	0	0	0	0	0	0	0	0	0	0	0	0
open_file_292	0	0	0	0	0	0	0	0	0	0	0	0	0	0	0	0	3	26	0	0	0	103	0	42	0	0	0	0	0	0	0	0	0	0	0	0	0	0	0	0	0	0	0	0	0	0	0	0	0
open_file_295	0	0	0	0	0	0	0	0	0	0	0	0	0	0	0	0	0	0	0	0	0	0	0	1	0	0	0	0	0	0	0	0	0	0	0	0	0	0	0	0	0	0	0	0	0	0	0	0	0
open_file_297	0	0	0	0	0	0	0	0	0	0	0	0	0	0	0	0	0	28	0	0	0	15	0	0	0	0	0	0	0	0	0	0	0	0	0	0	0	0	0	0	0	0	0	0	0	0	0	0	0
open_file_298	0	0	0	0	0	0	0	0	0	0	0	0	0	0	0	0	0	37	0	0	0	76	0	1	0	0	0	0	0	0	0	0	0	0	0	0	0	0	0	0	0	0	0	0	0	0	0	0	0
open_file_299	0	0	0	0	0	0	0	0	0	0	0	0	0	0	2	0	1	5	0	0	0	108	0	0	0	0	0	0	0	0	0	0	0	0	0	0	0	0	0	0	0	0	0	0	0	0	0	0	0
open_file_303	0	0	0	0	0	0	0	0	0	0	0	0	0	0	4	0	21	2	0	0	0	125	0	0	0	0	0	0	0	0	0	0	0	0	0	0	0	0	0	0	0	0	0	0	0	0	0	0	0
open_file_304	0	0	0	0	0	0	0	0	0	0	0	0	0	0	0	0	5	1	0	0	0	194	0	3	0	0	0	0	0	0	0	0	0	0	0	0	0	0	0	0	0	0	0	0	0	0	0	0	0
open_file_305	0	0	0	0	0	0	0	0	0	0	0	0	0	0	0	0	0	1	0	0	0	2	0	1	0	0	0	0	0	0	0	0	0	0	0	0	0	0	0	0	0	0	0	0	0	0	0	0	0
open_file_307	0	0	0	0	0	0	0	0	0	0	0	0	0	0	0	0	0	0	0	0	0	93	0	0	0	0	0	0	0	0	0	0	0	0	0	0	0	0	0	0	0	0	0	0	0	0	0	0	0
open_file_309	0	0	0	0	0	0	0	0	0	0	0	0	0	0	0	0	7	3	0	0	0	30	0	3	0	0	0	0	0	0	0	0	0	0	0	0	0	0	0	0	0	0	0	0	0	0	0	0	0
open_file_311	0	0	0	0	0	0	0	0	0	0	0	0	0	0	0	0	7	7	0	0	0	68	0	0	0	0	0	0	0	0	0	0	0	0	0	0	0	0	0	0	0	0	0	0	0	0	0	0	0
open_file_313	0	0	0	0	0	0	0	0	0	0	0	0	0	0	1	10	11	121	0	0	0	9	0	1	0	0	0	0	0	0	0	0	0	0	0	0	0	0	0	0	0	0	0	0	0	0	0	0	0
open_file_314	0	0	0	0	0	0	0	0	0	0	0	0	0	0	0	0	0	3	0	0	0	42	0	1	0	0	0	0	0	0	0	0	0	0	0	0	0	0	0	0	0	0	0	0	0	0	0	0	0
open_file_315	0	0	0	0	0	0	0	0	0	0	0	0	0	0	2	0	1	23	0	0	0	10	0	8	0	0	0	0	0	0	6	0	0	0	0	0	0	0	0	0	0	0	0	0	0	0	0	0	0
open_file_318	0	0	0	0	0	0	0	0	0	0	0	0	0	0	0	0	1	1	0	0	0	70	0	0	0	0	0	0	0	0	0	0	0	0	0	0	0	0	0	0	0	0	0	0	0	0	0	0	0
open_file_32	0	0	0	0	0	0	0	0	0	0	0	0	0	0	0	0	5	3	0	0	0	127	0	0	0	0	0	0	0	0	0	0	0	0	0	0	0	0	0	0	0	0	0	0	0	0	0	0	0
open_file_321	0	0	0	0	0	0	0	0	0	0	0	0	0	0	0	0	1	0	0	0	0	12	0	0	0	0	0	0	0	0	0	0	0	0	0	0	0	0	0	0	0	0	0	0	0	0	0	0	0
open_file_323	0	0	0	0	0	0	0	0	0	0	0	0	0	0	0	0	0	57	0	0	0	212	0	0	0	0	0	0	0	0	0	0	0	0	0	0	0	0	0	0	0	0	0	0	0	0	0	0	0
open_file_326	0	0	0	0	0	0	0	0	0	0	0	0	0	0	0	0	5	3	0	0	0	290	0	1	0	0	0	0	0	0	0	0	0	0	0	0	0	0	0	0	0	0	0	0	0	0	0	0	0
open_file_327	0	0	0	0	0	0	0	0	0	0	0	0	0	0	0	0	1	1	0	0	0	47	0	0	0	0	0	0	0	0	0	0	0	0	0	0	0	0	0	0	0	0	0	0	0	0	0	0	0
open_file_328	0	0	0	0	0	0	0	0	0	0	0	0	0	0	0	0	8	16	0	0	0	7	0	0	0	0	0	0	0	0	0	0	0	0	0	0	0	0	0	0	0	0	0	0	0	0	0	0	0
open_file_329	0	0	0	0	0	0	0	0	0	0	0	0	0	0	1	0	14	7	0	0	0	22	0	0	0	0	0	0	0	0	2	0	0	0	0	0	0	0	0	0	0	0	0	0	0	0	0	0	0
open_file_330	0	0	0	0	0	0	0	0	0	0	0	0	0	0	0	0	29	2	0	0	0	168	0	1	0	0	0	0	0	0	0	0	0	0	0	0	0	0	0	0	0	0	0	0	0	0	0	0	0
open_file_333	0	0	0	0	0	0	0	0	0	0	0	0	0	0	0	0	0	0	0	0	0	192	0	0	0	0	0	0	0	0	0	0	0	0	0	0	0	0	0	0	0	0	0	0	0	0	0	0	0
open_file_338	0	0	0	0	0	0	0	0	0	0	0	0	0	0	0	0	1	0	0	0	0	0	0	0	0	0	0	0	0	0	0	0	0	0	0	0	0	0	0	0	0	0	0	0	0	0	0	0	0
open_file_341	0	0	0	0	0	0	0	0	0	0	0	0	0	0	0	0	1	40	0	0	0	10	0	4	0	0	0	0	0	0	0	0	0	0	0	0	0	0	0	0	0	0	0	0	0	0	0	0	0
open_file_342	0	0	0	0	0	0	0	0	0	0	0	0	0	0	11	0	2	2	0	0	0	3	0	0	0	0	0	0	0	0	0	0	0	0	0	0	0	0	0	0	0	0	0	0	0	0	0	0	0
open_file_343	0	0	0	0	0	0	0	0	0	0	0	0	0	0	0	0	13	10	0	0	0	28	0	0	0	0	0	0	0	0	0	0	0	0	0	0	0	0	0	0	0	0	0	0	0	0	0	0	0
open_file_345	0	0	0	0	0	0	0	0	0	0	0	0	0	0	0	0	0	3	0	0	0	3	0	0	0	0	0	0	0	0	0	0	0	0	0	0	0	0	0	0	0	0	0	0	0	0	0	0	0
open_file_346	0	0	0	0	0	0	0	0	0	0	0	0	0	0	0	0	0	45	0	0	0	154	0	0	0	0	0	0	0	0	0	0	0	0	0	0	0	0	0	0	0	0	0	0	0	0	0	0	0
open_file_35	0	0	0	0	0	0	0	0	0	0	0	0	0	0	0	0	0	1	0	0	0	27	0	0	0	0	0	0	0	0	0	0	0	0	0	0	0	0	0	0	0	0	0	0	0	0	0	0	0
open_file_350	0	0	0	0	0	0	0	0	0	0	0	0	0	0	0	0	0	2	0	0	0	174	0	0	0	0	0	0	0	0	0	0	0	0	0	0	0	0	0	0	0	0	0	0	0	0	0	0	0
open_file_355	0	0	0	0	0	0	0	0	0	0	0	0	0	0	0	0	1	0	0	0	0	55	0	0	0	0	0	0	0	0	0	0	0	0	0	0	0	0	0	0	0	0	0	0	0	0	0	0	0
open_file_357	0	0	0	0	0	0	0	0	0	0	0	0	0	0	2	0	1	14	0	0	0	8	0	0	0	0	0	0	0	0	0	0	0	0	0	0	0	0	0	0	0	0	0	0	0	0	0	0	0
open_file_36	0	0	0	0	0	0	0	0	0	0	0	0	0	0	0	0	1	0	0	0	0	127	0	0	0	0	0	0	0	0	0	0	0	0	0	0	0	0	0	0	0	0	0	0	0	0	0	0	0
open_file_360	0	0	0	0	0	0	0	0	0	0	0	0	0	0	1	0	6	0	0	0	0	135	0	0	0	0	0	0	0	0	0	0	0	0	0	0	0	0	0	0	0	0	0	0	0	0	0	0	0
open_file_363	0	0	0	0	0	0	0	0	0	0	0	0	0	0	0	0	0	0	0	0	0	26	0	0	0	0	0	0	0	0	0	0	0	0	0	0	0	0	0	0	0	0	0	0	0	0	0	0	0
open_file_364	0	0	0	0	0	0	0	0	0	0	0	0	0	0	0	0	2	4	0	0	0	161	0	4	0	0	0	0	0	0	3	0	0	0	0	0	0	0	0	0	0	0	0	0	0	0	0	0	0
open_file_37	0	0	0	0	0	0	0	0	0	0	0	0	0	0	0	0	2	2	0	0	0	14	0	0	0	0	0	0	0	0	0	0	0	0	0	0	0	0	0	0	0	0	0	0	0	0	0	0	0
open_file_371	0	0	0	0	0	0	0	0	0	0	0	0	0	0	2	0	6	1	0	0	0	93	0	0	0	0	0	0	0	0	1	0	0	0	0	0	0	0	0	0	0	0	0	0	0	0	0	0	0
open_file_372	0	0	0	0	0	0	0	0	0	0	0	0	0	0	0	0	0	4	0	0	0	67	0	0	0	0	0	0	0	0	0	0	0	0	0	0	0	0	0	0	0	0	0	0	0	0	0	0	0
open_file_376	0	0	0	0	0	0	0	0	0	0	0	0	0	0	0	0	1	1	0	0	0	99	0	1	0	0	0	0	0	0	0	0	0	0	0	0	0	0	0	0	0	0	0	0	0	0	0	0	0
open_file_377	0	0	0	0	0	0	0	0	0	0	0	0	0	0	0	0	2	11	0	0	0	145	0	6	0	0	0	0	0	0	3	0	0	0	0	0	0	0	0	0	0	0	0	0	0	0	0	0	0
open_file_378	0	0	0	0	0	0	0	0	0	0	0	0	0	0	0	0	1	4	0	0	0	177	0	0	0	0	0	0	0	0	0	0	0	0	0	0	0	0	0	0	0	0	0	0	0	0	0	0	0
open_file_38	0	0	0	0	0	0	0	0	0	0	0	0	0	0	0	0	0	8	0	0	0	21	0	1	0	0	0	0	0	0	0	0	0	0	0	0	0	0	0	0	0	0	0	0	0	0	0	0	0
open_file_381	0	0	0	0	0	0	0	0	0	0	0	0	0	0	0	0	5	0	0	0	0	126	0	0	0	0	0	0	0	0	0	0	0	0	0	0	0	0	0	0	0	0	0	0	0	0	0	0	0
open_file_382	0	0	0	0	0	0	0	0	0	0	0	0	0	0	1	0	0	1	0	0	0	190	0	0	0	0	0	0	0	0	0	0	0	0	0	0	0	0	0	0	0	0	0	0	0	0	0	0	0
open_file_385	0	0	0	0	0	0	0	0	0	0	0	0	0	0	0	0	2	49	0	0	0	325	0	1	0	0	0	0	0	0	1	0	0	0	0	0	0	0	0	0	0	0	0	0	0	0	0	0	0
open_file_39	0	0	0	0	0	0	0	0	0	0	0	0	0	0	16	0	4	2	0	0	0	9	0	1	0	0	0	0	0	0	0	0	0	0	0	0	0	0	0	0	0	0	0	0	0	0	0	0	0
open_file_393	0	0	0	0	0	0	0	0	0	0	0	0	0	0	0	0	1	3	0	0	0	66	0	2	0	0	0	0	0	0	0	0	0	0	0	0	0	0	0	0	0	0	0	0	0	0	0	0	0
open_file_396	0	0	0	0	0	0	0	0	0	0	0	0	0	0	0	0	20	101	0	0	0	454	0	1	0	0	0	0	0	0	0	0	0	0	0	0	0	0	0	0	0	0	0	0	0	0	0	0	0
open_file_398	0	0	0	0	0	0	0	0	0	0	0	0	0	0	0	0	0	2	0	0	0	0	0	0	0	0	0	0	0	0	0	0	0	0	0	0	0	0	0	0	0	0	0	0	0	0	0	0	0
open_file_400	0	0	0	0	0	0	0	0	0	0	0	0	0	0	0	0	9	17	0	0	0	0	0	1	0	0	0	0	0	0	0	0	0	0	0	0	0	0	0	0	0	0	0	0	0	0	0	0	0
open_file_401	0	0	0	0	0	0	0	0	0	0	0	0	0	0	0	0	2	12	0	0	0	3	0	11	0	0	0	0	0	0	0	0	0	0	0	0	0	0	0	0	0	0	0	0	0	0	0	0	0
open_file_402	0	0	0	0	0	0	0	0	0	0	0	0	0	0	0	0	1	2	0	0	0	97	0	0	0	0	0	0	0	0	0	0	0	0	0	0	0	0	0	0	0	0	0	0	0	0	0	0	0
open_file_404	0	0	0	0	0	0	0	0	0	0	0	0	0	0	0	0	0	5	0	0	0	17	0	0	0	0	0	0	0	0	0	0	0	0	0	0	0	0	0	0	0	0	0	0	0	0	0	0	0
open_file_406	0	0	0	0	0	0	0	0	0	0	0	0	0	0	0	0	1	2	0	0	0	163	0	0	0	0	0	0	0	0	0	0	0	0	0	0	0	0	0	0	0	0	0	0	0	0	0	0	0
open_file_407	0	0	0	0	0	0	0	0	0	0	0	0	0	0	2	0	4	1	0	0	0	46	0	1	0	0	0	0	0	0	0	0	0	0	0	0	0	0	0	0	0	0	0	0	0	0	0	0	0
open_file_409	0	0	0	0	0	0	0	0	0	0	0	0	0	0	1	0	1	1	0	0	0	599	0	0	0	0	0	0	0	0	0	0	0	0	0	0	0	0	0	0	0	0	0	0	0	0	0	0	0
open_file_41	0	0	0	0	0	0	0	0	0	0	0	0	0	0	0	0	0	5	0	0	0	183	0	5	0	0	0	0	0	0	0	0	0	0	0	0	0	0	0	0	0	0	0	0	0	0	0	0	0
open_file_410	0	0	0	0	0	0	0	0	0	0	0	0	0	0	0	0	0	1	0	0	0	25	0	0	0	0	0	0	0	0	0	0	0	0	0	0	0	0	0	0	0	0	0	0	0	0	0	0	0
open_file_412	0	0	0	0	0	0	0	0	0	0	0	0	0	0	0	0	4	1	0	0	0	5	0	0	0	0	0	0	0	0	0	0	0	0	0	0	0	0	0	0	0	0	0	0	0	0	0	0	0
open_file_415	0	0	0	0	0	0	0	0	0	0	0	0	0	0	3	0	7	6	0	0	0	14	0	0	0	0	0	0	0	0	0	0	0	0	0	0	0	0	0	0	0	0	0	0	0	0	0	0	0
open_file_418	0	0	0	0	0	0	0	0	0	0	0	0	0	0	0	0	1	1	0	0	0	220	0	2	0	0	0	0	0	0	0	0	0	0	0	0	0	0	0	0	0	0	0	0	0	0	0	0	0
open_file_426	0	0	0	0	0	0	0	0	0	0	0	0	0	0	0	0	2	0	0	0	0	0	0	0	0	0	0	0	0	0	0	0	0	0	0	0	0	0	0	0	0	0	0	0	0	0	0	0	0
open_file_43	0	0	0	0	0	0	0	0	0	0	0	0	0	0	0	0	0	2	0	0	0	48	0	0	0	0	0	0	0	0	0	0	0	0	0	0	0	0	0	0	0	0	0	0	0	0	0	0	0
open_file_430	0	0	0	0	0	0	0	0	0	0	0	0	0	0	0	0	4	2	0	0	0	2	0	0	0	0	0	0	0	0	0	0	0	0	0	0	0	0	0	0	0	0	0	0	0	0	0	0	0
open_file_436	0	0	0	0	0	0	0	0	0	0	0	0	0	0	2	0	1	37	0	0	0	7	0	0	0	0	0	0	0	0	0	0	0	0	0	0	0	0	0	0	0	0	0	0	0	0	0	0	0
open_file_438	0	0	0	0	0	0	0	0	0	0	0	0	0	0	0	0	0	6	0	0	0	38	0	0	0	0	0	0	0	0	0	0	0	0	0	0	0	0	0	0	0	0	0	0	0	0	0	0	0
open_file_439	0	0	0	0	0	0	0	0	0	0	0	0	0	0	0	0	0	20	0	0	0	0	0	1	0	0	0	0	0	0	0	0	0	0	0	0	0	0	0	0	0	0	0	0	0	0	0	0	0
open_file_442	0	0	0	0	0	0	0	0	0	0	0	0	0	0	0	0	3	0	0	0	0	1	0	0	0	0	0	0	0	0	0	0	0	0	0	0	0	0	0	0	0	0	0	0	0	0	0	0	0
open_file_443	0	0	0	0	0	0	0	0	0	0	0	0	0	0	0	0	16	16	0	0	0	5	0	1	0	0	0	0	0	0	0	0	0	0	0	0	0	0	0	0	0	0	0	0	0	0	0	0	0
open_file_445	0	0	0	0	0	0	0	0	0	0	0	0	0	0	6	0	13	29	0	0	0	12	0	1	0	0	0	0	0	0	0	0	0	0	0	0	0	0	0	0	0	0	0	0	0	0	0	0	0
open_file_449	0	0	0	0	0	0	0	0	0	0	0	0	0	0	0	0	5	56	0	0	0	1	0	0	0	0	0	0	0	0	0	0	0	0	0	0	0	0	0	0	0	0	0	0	0	0	0	0	0
open_file_450	0	0	0	0	0	0	0	0	0	0	0	0	0	0	0	0	14	133	0	0	0	31	0	5	0	0	0	0	0	0	0	0	0	0	0	0	0	0	0	0	0	0	0	0	0	0	0	0	0
open_file_453	0	0	0	0	0	0	0	0	0	0	0	0	0	0	27	0	6	20	0	0	0	149	0	0	0	0	0	0	0	0	2	0	0	0	0	0	0	0	0	0	0	0	0	0	0	0	0	0	0
open_file_456	0	0	0	0	0	0	0	0	0	0	0	0	0	0	0	0	1	4	0	0	0	179	0	0	0	0	0	0	0	0	0	0	0	0	0	0	0	0	0	0	0	0	0	0	0	0	0	0	0
open_file_459	0	0	0	0	0	0	0	0	0	0	0	0	0	0	0	0	0	15	0	0	0	69	0	0	0	0	0	0	0	0	0	0	0	0	0	0	0	0	0	0	0	0	0	0	0	0	0	0	0
open_file_461	0	0	0	0	0	0	0	0	0	0	0	0	0	0	7	0	1	2	0	0	0	5	0	0	0	0	0	0	0	0	0	0	0	0	0	0	0	0	0	0	0	0	0	0	0	0	0	0	0
open_file_463	0	0	0	0	0	0	0	0	0	0	0	0	0	0	0	0	0	0	0	0	0	1	0	0	0	0	0	0	0	0	0	0	0	0	0	0	0	0	0	0	0	0	0	0	0	0	0	0	0
open_file_464	0	0	0	0	0	0	0	0	0	0	0	0	0	0	0	0	2	19	0	0	0	127	0	10	0	0	0	0	0	0	0	0	0	0	0	0	0	0	0	0	0	0	0	0	0	0	0	0	0
open_file_465	0	0	0	0	0	0	0	0	0	0	0	0	0	0	0	0	0	0	0	0	0	22	0	0	0	0	0	0	0	0	0	0	0	0	0	0	0	0	0	0	0	0	0	0	0	0	0	0	0
open_file_467	0	0	0	0	0	0	0	0	0	0	0	0	0	0	0	0	1	113	0	0	0	82	0	1	0	0	0	0	0	0	1	0	0	0	0	0	0	0	0	0	0	0	0	0	0	0	0	0	0
open_file_474	0	0	0	0	0	0	0	0	0	0	0	0	0	0	1	0	0	0	0	0	0	0	0	0	0	0	0	0	0	0	0	0	0	0	0	0	0	0	0	0	0	0	0	0	0	0	0	0	0
open_file_477	0	0	0	0	0	0	0	0	0	0	0	0	0	0	1	0	0	1	0	0	0	99	0	0	0	0	0	0	0	0	0	0	0	0	0	0	0	0	0	0	0	0	0	0	0	0	0	0	0
open_file_49	0	0	0	0	0	0	0	0	0	0	0	0	0	0	0	0	1	0	0	0	0	69	0	0	0	0	0	0	0	0	0	0	0	0	0	0	0	0	0	0	0	0	0	0	0	0	0	0	0
open_file_52	0	0	0	0	0	0	0	0	0	0	0	0	0	0	0	0	2	4	0	0	0	88	0	2	0	0	0	0	0	0	0	0	0	0	0	0	0	0	0	0	0	0	0	0	0	0	0	0	0
open_file_53	0	0	0	0	0	0	0	0	0	0	0	0	0	0	0	0	0	13	0	0	0	2	0	9	0	0	0	0	0	0	0	0	0	0	0	0	0	0	0	0	0	0	0	0	0	0	0	0	0
open_file_54	0	0	0	0	0	0	0	0	0	0	0	0	0	0	0	0	1	1	0	0	0	41	0	3	0	0	0	0	0	0	0	0	0	0	0	0	0	0	0	0	0	0	0	0	0	0	0	0	0
open_file_55	0	0	0	0	0	0	0	0	0	0	0	0	0	0	0	0	1	4	0	0	0	24	0	4	0	0	0	0	0	0	0	0	0	0	0	0	0	0	0	0	0	0	0	0	0	0	0	0	0
open_file_56	0	0	0	0	0	0	0	0	0	0	0	0	0	0	0	0	1	6	0	0	0	567	0	2	0	0	0	0	0	0	0	0	0	0	0	0	0	0	0	0	0	0	0	0	0	0	0	0	0
open_file_57	0	0	0	0	0	0	0	0	0	0	0	0	0	0	1	0	2	118	0	0	0	187	0	1	0	0	0	0	0	0	0	0	0	0	0	0	0	0	0	0	0	0	0	0	0	0	0	0	0
open_file_58	0	0	0	0	0	0	0	0	0	0	0	0	0	0	0	0	0	2	0	0	0	9	0	0	0	0	0	0	0	0	0	0	0	0	0	0	0	0	0	0	0	0	0	0	0	0	0	0	0
open_file_59	0	0	0	0	0	0	0	0	0	0	0	0	0	0	0	0	9	27	0	0	0	122	0	0	0	0	0	0	0	0	0	0	0	0	0	0	0	0	0	0	0	0	0	0	0	0	0	0	0
open_file_6	0	0	0	0	0	0	0	0	0	0	0	0	0	0	1	0	6	102	0	0	0	45	0	0	0	0	0	0	0	0	0	0	0	0	0	0	0	0	0	0	0	0	0	0	0	0	0	0	0
open_file_60	0	0	0	0	0	0	0	0	0	0	0	0	0	0	0	0	3	1	0	0	0	110	0	0	0	0	0	0	0	0	0	0	0	0	0	0	0	0	0	0	0	0	0	0	0	0	0	0	0
open_file_61	0	0	0	0	0	0	0	0	0	0	0	0	0	0	0	0	4	16	0	0	0	3	0	10	0	0	0	0	0	0	0	0	0	0	0	0	0	0	0	0	0	0	0	0	0	0	0	0	0
open_file_62	0	0	0	0	0	0	0	0	0	0	0	0	0	0	0	0	2	1	0	0	0	9	0	0	0	0	0	0	0	0	0	0	0	0	0	0	0	0	0	0	0	0	0	0	0	0	0	0	0
open_file_63	0	0	0	0	0	0	0	0	0	0	0	0	0	0	0	0	17	39	0	0	0	43	0	9	0	0	0	0	0	0	3	1	0	0	0	0	0	0	0	0	0	0	0	0	0	0	0	0	0
open_file_64	0	0	0	0	0	0	0	0	0	0	0	0	0	0	1	0	1	8	0	0	0	17	0	0	0	0	0	0	0	0	0	0	0	0	0	0	0	0	0	0	0	0	0	0	0	0	0	0	0
open_file_65	0	0	0	0	0	0	0	0	0	0	0	0	0	0	0	0	0	9	0	0	0	11	0	0	0	0	0	0	0	0	0	0	0	0	0	0	0	0	0	0	0	0	0	0	0	0	0	0	0
open_file_68	0	0	0	0	0	0	0	0	0	0	0	0	0	0	1	0	4	4	0	0	0	302	0	1	0	0	0	0	0	0	1	0	0	0	0	0	0	0	0	0	0	0	0	0	0	0	0	0	0
open_file_69	0	0	0	0	0	0	0	0	0	0	0	0	0	0	122	0	0	3	0	0	0	135	0	1	0	0	0	0	0	0	0	0	0	0	0	0	0	0	0	0	0	0	0	0	0	0	0	0	0
open_file_7	0	0	0	0	0	0	0	0	0	0	0	0	0	0	0	0	85	16	0	0	0	13	0	3	0	0	0	0	0	0	0	0	0	0	0	0	0	0	0	0	0	0	0	0	0	0	0	0	0
open_file_70	0	0	0	0	0	0	0	0	0	0	0	0	0	0	0	0	3	2	0	0	0	43	0	2	0	0	0	0	0	0	0	0	0	0	0	0	0	0	0	0	0	0	0	0	0	0	0	0	0
open_file_71	0	0	0	0	0	0	0	0	0	0	0	0	0	0	0	0	4	13	0	0	0	47	0	4	0	0	0	0	0	0	0	0	0	0	0	0	0	0	0	0	0	0	0	0	0	0	0	0	0
open_file_73	0	0	0	0	0	0	0	0	0	0	0	0	0	0	0	0	12	2	0	0	0	181	0	1	0	0	0	0	0	0	0	0	0	0	0	0	0	0	0	0	0	0	0	0	0	0	0	0	0
open_file_74	0	0	0	0	0	0	0	0	0	0	0	0	0	0	0	0	0	4	0	0	0	66	0	0	0	0	0	0	0	0	0	0	0	0	0	0	0	0	0	0	0	0	0	0	0	0	0	0	0
open_file_76	0	0	0	0	0	0	0	0	0	0	0	0	0	0	2	0	3	0	0	0	0	73	0	14	0	0	0	0	0	0	0	0	0	0	0	0	0	0	0	0	0	0	0	0	0	0	0	0	0
open_file_78	0	0	0	0	0	0	0	0	0	0	0	0	0	0	0	0	0	1	0	0	0	67	0	1	0	0	0	0	0	0	0	0	0	0	0	0	0	0	0	0	0	0	0	0	0	0	0	0	0
open_file_79	0	0	0	0	0	0	0	0	0	0	0	0	0	0	2	0	11	112	0	0	0	17	0	7	0	0	0	0	0	0	0	0	0	0	0	0	0	0	0	0	0	0	0	0	0	0	0	0	0
open_file_8	0	0	0	0	0	0	0	0	0	0	0	0	0	0	0	0	7	2	0	0	0	89	0	2	0	0	0	0	0	0	0	0	0	0	0	0	0	0	0	0	0	0	0	0	0	0	0	0	0
open_file_80	0	0	0	0	0	0	0	0	0	0	0	0	0	0	0	0	5	24	0	0	0	296	0	0	0	0	0	0	0	0	0	0	0	0	0	0	0	0	0	0	0	0	0	0	0	0	0	0	0
open_file_81	0	0	0	0	0	0	0	0	0	0	0	0	0	0	0	0	1	2	0	0	0	178	0	0	0	0	0	0	0	0	0	0	0	0	0	0	0	0	0	0	0	0	0	0	0	0	0	0	0
open_file_82	0	0	0	0	0	0	0	0	0	0	0	0	0	0	0	0	1	9	0	0	0	189	0	3	0	0	0	0	0	0	2	0	0	0	0	0	0	0	0	0	0	0	0	0	0	0	0	0	0
open_file_87	0	0	0	0	0	0	0	0	0	0	0	0	0	0	0	0	3	2	0	0	0	440	0	2	0	0	0	0	0	0	0	0	0	0	0	0	0	0	0	0	0	0	0	0	0	0	0	0	0
open_file_88	0	0	0	0	0	0	0	0	0	0	0	0	0	0	0	0	3	4	0	0	0	339	0	7	0	0	0	0	0	0	1	0	0	0	0	0	0	0	0	0	0	0	0	0	0	0	0	0	0
open_file_89	0	0	0	0	0	0	0	0	0	0	0	0	0	0	1	0	25	5	0	0	0	20	0	1	0	0	0	0	0	0	0	0	0	0	0	0	0	0	0	0	0	0	0	0	0	0	0	0	0
open_file_9	0	0	0	0	0	0	0	0	0	0	0	0	0	0	1	0	2	5	0	0	0	27	0	1	0	0	0	0	0	0	0	0	0	0	0	0	0	0	0	0	0	0	0	0	0	0	0	0	0
open_file_92	0	0	0	0	0	0	0	0	0	0	0	0	0	0	2	0	0	3	0	0	0	4	0	0	0	0	0	0	0	0	0	0	0	0	0	0	0	0	0	0	0	0	0	0	0	0	0	0	0
open_file_93	0	0	0	0	0	0	0	0	0	0	0	0	0	0	0	0	6	16	0	0	0	99	0	9	0	0	0	0	0	0	2	0	0	0	0	0	0	0	0	0	0	0	0	0	0	0	0	0	0
open_file_95	0	0	0	0	0	0	0	0	0	0	0	0	0	0	0	0	1	5	0	0	0	112	0	0	0	0	0	0	0	0	0	0	0	0	0	0	0	0	0	0	0	0	0	0	0	0	0	0	0
open_file_96	0	0	0	0	0	0	0	0	0	0	0	0	0	0	0	0	1	0	0	0	0	165	0	0	0	0	0	0	0	0	0	0	0	0	0	0	0	0	0	0	0	0	0	0	0	0	0	0	0
open_file_97	0	0	0	0	0	0	0	0	0	0	0	0	0	0	0	0	8	1	0	0	0	176	0	1	0	0	0	0	0	0	0	0	0	0	0	0	0	0	0	0	0	0	0	0	0	0	0	0	0
open_file_98	0	0	0	0	0	0	0	0	0	0	0	0	0	0	0	0	1	19	0	0	0	480	0	8	0	0	0	0	0	0	0	0	0	0	0	0	0	0	0	0	0	0	0	0	0	0	0	0	0
open_file_99	0	0	0	0	0	0	0	0	0	0	0	0	0	0	1	0	3	6	0	0	0	140	0	0	0	0	0	0	0	0	0	0	0	0	0	0	0	0	0	0	0	0	0	0	0	0	0	0	0
Other	0	1	1	0	1	0	1	0	0	1	1	1	0	1	0	0	0	0	1	0	0	0	0	0	1	1	0	0	0	0	0	0	0	0	1	1	0	0	0	1	1	0	0	1	0	0	1	0	0
Pang et al. - 2022 - Tackling fake news in socially mediated public sph	0	0	0	0	0	0	0	0	0	0	0	0	0	0	0	0	9	9	0	0	0	61	0	1	0	0	0	0	0	0	0	0	0	0	0	0	0	0	0	0	0	0	0	0	0	0	0	0	0
Politics	1	1	1	1	1	1	1	1	1	1	1	1	1	1	0	0	0	0	1	1	1	0	1	0	1	1	1	1	0	1	0	0	0	1	1	1	1	0	1	1	1	1	1	1	1	1	1	1	1
Röchert et al. - 2021 - The Networked Context of COVID-19 Misinformation	0	0	0	0	0	0	0	0	0	0	0	0	0	0	1	0	0	4	0	0	0	152	0	3	0	0	0	0	0	0	0	0	0	0	0	0	0	0	0	0	0	0	0	0	0	0	0	0	0
Rotolo et al. - 2022 - A coordinated strategy to develop and distribute i	0	0	0	0	0	0	0	0	0	0	0	0	0	0	0	0	1	10	0	0	0	135	0	10	0	0	0	0	0	0	1	0	0	0	0	0	0	0	0	0	0	0	0	0	0	0	0	0	0
Satu et al. - 2021 - TClustVID A novel machine learning classification	0	0	0	0	0	0	0	0	0	0	0	0	0	0	0	0	2	4	0	0	0	64	0	2	0	0	0	0	0	0	0	0	0	0	0	0	0	0	0	0	0	0	0	0	0	0	0	0	0
sci_file_416	0	0	0	0	0	0	0	0	0	0	0	0	0	0	4	0	0	84	0	0	0	9	0	0	0	0	0	0	0	0	0	0	0	0	0	0	0	0	0	0	0	0	0	0	0	0	0	0	0
sci_file_417	0	0	0	0	0	0	0	0	0	0	0	0	0	0	2	0	3	2	0	0	0	15	0	1	0	0	0	0	0	0	0	0	0	0	0	0	0	0	0	0	0	0	0	0	0	0	0	0	0
sci_file_419	0	0	0	0	0	0	0	0	0	0	0	0	0	0	0	0	1	1	0	0	0	477	0	0	0	0	0	0	0	0	0	0	0	0	0	0	0	0	0	0	0	0	0	0	0	0	0	0	0
sci_file_420	0	0	0	0	0	0	0	0	0	0	0	0	0	0	0	0	0	18	0	0	0	2	0	1	0	0	0	0	0	0	0	0	0	0	0	0	0	0	0	0	0	0	0	0	0	0	0	0	0
sci_file_424	0	0	0	0	0	0	0	0	0	0	0	0	0	0	0	0	1	5	0	0	0	32	0	0	0	0	0	0	0	0	0	0	0	0	0	0	0	0	0	0	0	0	0	0	0	0	0	0	0
sci_file_427	0	0	0	0	0	0	0	0	0	0	0	0	0	0	0	0	0	34	0	0	0	12	0	0	0	0	0	0	0	0	0	0	0	0	0	0	0	0	0	0	0	0	0	0	0	0	0	0	0
sci_file_428	0	0	0	0	0	0	0	0	0	0	0	0	0	0	0	0	3	26	0	0	0	1	0	0	0	0	0	0	0	0	0	0	0	0	0	0	0	0	0	0	0	0	0	0	0	0	0	0	0
sci_file_429	0	0	0	0	0	0	0	0	0	0	0	0	0	0	4	0	3	5	0	0	0	22	0	0	0	0	0	0	0	0	0	0	0	0	0	0	0	0	0	0	0	0	0	0	0	0	0	0	0
sci_file_432	0	0	0	0	0	0	0	0	0	0	0	0	0	0	0	0	10	6	0	0	0	1	0	0	0	0	0	0	0	0	0	0	0	0	0	0	0	0	0	0	0	0	0	0	0	0	0	0	0
sci_file_434	0	0	0	0	0	0	0	0	0	0	0	0	0	0	0	0	0	0	0	0	0	30	0	0	0	0	0	0	0	0	0	0	0	0	0	0	0	0	0	0	0	0	0	0	0	0	0	0	0
sci_file_437	0	0	0	0	0	0	0	0	0	0	0	0	0	0	0	0	0	1	0	0	0	19	0	1	0	0	0	0	0	0	0	0	0	0	0	0	0	0	0	0	0	0	0	0	0	0	0	0	0
sci_file_440	0	0	0	0	0	0	0	0	0	0	0	0	0	0	0	0	1	57	0	0	0	50	0	1	0	0	0	0	0	0	0	0	0	0	0	0	0	0	0	0	0	0	0	0	0	0	0	0	0
sci_file_447	0	0	0	0	0	0	0	0	0	0	0	0	0	0	0	0	18	6	0	0	0	3	0	0	0	0	0	0	0	0	0	0	0	0	0	0	0	0	0	0	0	0	0	0	0	0	0	0	0
sci_file_448	0	0	0	0	0	0	0	0	0	0	0	0	0	0	0	0	0	4	0	0	0	47	0	3	0	0	0	0	0	0	0	0	0	0	0	0	0	0	0	0	0	0	0	0	0	0	0	0	0
sci_file_451	0	0	0	0	0	0	0	0	0	0	0	0	0	0	2	0	6	8	0	0	0	0	0	3	0	0	0	0	0	0	0	0	0	0	0	0	0	0	0	0	0	0	0	0	0	0	0	0	0
sci_file_457	0	0	0	0	0	0	0	0	0	0	0	0	0	0	0	0	1	4	0	0	0	74	0	3	0	0	0	0	0	0	0	0	0	0	0	0	0	0	0	0	0	0	0	0	0	0	0	0	0
sci_file_460	0	0	0	0	0	0	0	0	0	0	0	0	0	0	0	0	0	1	0	0	0	0	0	0	0	0	0	0	0	0	0	0	0	0	0	0	0	0	0	0	0	0	0	0	0	0	0	0	0
sci_file_466	0	0	0	0	0	0	0	0	0	0	0	0	0	0	0	0	1	10	0	0	0	185	0	0	0	0	0	0	0	0	0	0	0	0	0	0	0	0	0	0	0	0	0	0	0	0	0	0	0
sci_file_469	0	0	0	0	0	0	0	0	0	0	0	0	0	0	0	0	1	2	0	0	0	35	0	0	0	0	0	0	0	0	1	0	0	0	0	0	0	0	0	0	0	0	0	0	0	0	0	0	0
sci_file_470	0	0	0	0	0	0	0	0	0	0	0	0	0	0	122	0	3	14	0	0	0	6	0	1	0	0	0	0	0	0	0	0	0	0	0	0	0	0	0	0	0	0	0	0	0	0	0	0	0
sci_file_471	0	0	0	0	0	0	0	0	0	0	0	0	0	0	0	0	1	0	0	0	0	189	0	0	0	0	0	0	0	0	0	0	0	0	0	0	0	0	0	0	0	0	0	0	0	0	0	0	0
sci_file_473	0	0	0	0	0	0	0	0	0	0	0	0	0	0	1	0	0	4	0	0	0	2	0	0	0	0	0	0	0	0	0	0	0	0	0	0	0	0	0	0	0	0	0	0	0	0	0	0	0
sci_file_478	0	0	0	0	0	0	0	0	0	0	0	0	0	0	0	0	3	7	0	0	0	165	0	0	0	0	0	0	0	0	0	0	0	0	0	0	0	0	0	0	0	0	0	0	0	0	0	0	0
sci_file_479	0	0	0	0	0	0	0	0	0	0	0	0	0	0	0	0	1	19	0	0	0	87	0	0	0	0	0	0	0	0	0	0	0	0	0	0	0	0	0	0	0	0	0	0	0	0	0	0	0
sci_file_480	0	0	0	0	0	0	0	0	0	0	0	0	0	0	28	0	3	2	0	0	0	32	0	0	0	0	0	0	0	0	0	0	0	0	0	0	0	0	0	0	0	0	0	0	0	0	0	0	0
Serpanos et al. - 2022 - Location and Language Independent Fake Rumor Detec	0	0	0	0	0	0	0	0	0	0	0	0	0	0	0	0	0	0	0	0	0	4	0	0	0	0	0	0	0	0	0	0	0	0	0	0	0	0	0	0	0	0	0	0	0	0	0	0	0
Sina Weibo	0	0	0	0	0	0	0	0	0	0	0	0	0	0	0	0	0	0	0	0	0	0	1	0	0	0	1	0	0	0	0	0	0	0	0	0	0	0	0	1	0	1	0	0	0	0	0	0	0
Snapchat	1	0	0	0	0	0	0	0	0	0	0	0	0	0	0	0	0	0	0	0	0	0	0	0	0	0	0	0	0	0	0	0	0	0	0	1	1	0	0	1	0	0	0	0	0	0	0	0	0
Social Issues	1	1	1	1	1	1	1	1	1	1	1	1	1	1	0	0	0	0	1	1	1	0	1	0	1	1	1	1	0	1	0	0	0	1	1	1	1	0	1	1	1	1	1	1	1	1	1	1	1
Telegram	1	0	0	0	0	0	0	0	0	0	1	0	0	0	0	0	0	0	0	0	0	0	0	0	0	0	0	0	0	0	0	0	0	1	0	0	0	0	1	0	0	0	0	0	0	1	0	0	0
Théro e Vincent - 2022 - Investigating Facebook's interventions against acc	0	0	0	0	0	0	0	0	0	0	0	0	0	0	0	0	8	160	0	0	0	30	0	0	0	0	0	0	0	0	0	0	0	0	0	0	0	0	0	0	0	0	0	0	0	0	0	0	0
Thomas et al. - 2021 - Can technological advancements help to alleviate C	0	0	0	0	0	0	0	0	0	0	0	0	0	0	1	0	13	14	0	0	0	475	0	0	0	0	0	0	0	0	1	0	0	0	0	0	0	0	0	0	0	0	0	0	0	0	0	0	0
Tik Tok	0	0	0	0	0	0	0	0	0	0	1	0	0	0	0	0	0	0	0	0	0	0	0	0	0	0	0	0	0	0	0	0	0	0	0	0	0	0	1	0	1	1	0	0	0	0	0	0	0
Twitter	1	0	1	1	1	1	1	0	1	1	1	1	1	1	0	0	0	0	1	0	1	0	1	0	1	1	1	1	0	1	0	0	0	1	0	1	1	0	1	1	1	1	1	1	1	1	1	1	1
Vijaykumar et al. - 2022 - Dynamics of social corrections to peers sharing CO	0	0	0	0	0	0	0	0	0	0	0	0	0	0	0	0	0	5	0	0	0	99	0	2	0	0	0	0	0	0	0	0	0	0	0	0	0	0	0	0	0	0	0	0	0	0	0	0	0
Vkontakte	0	0	0	0	0	0	0	0	0	0	0	0	0	0	0	0	0	0	0	0	0	0	0	0	0	0	0	0	0	0	0	0	0	0	0	0	0	0	0	0	0	0	0	0	0	1	0	0	0
Wechat	1	0	0	0	0	0	0	0	0	0	0	0	0	0	0	0	0	0	0	0	0	0	0	0	0	0	0	0	0	0	0	0	0	1	0	0	0	0	0	0	0	1	0	0	0	0	0	0	0
Whatsapp	1	0	0	0	1	0	1	0	0	0	1	1	0	0	0	0	0	0	0	1	0	0	0	0	1	0	0	0	0	0	0	0	0	1	0	0	1	0	1	0	1	0	0	0	0	0	1	0	0
Yousaf et al. - 2020 - The influence of social media on acne treatment A	0	0	0	0	0	0	0	0	0	0	0	0	0	0	0	0	0	1	0	0	0	15	0	6	0	0	0	0	0	0	0	0	0	0	0	0	0	0	0	0	0	0	0	0	0	0	0	0	0
Youtube	1	1	0	0	1	0	1	0	1	1	1	1	0	0	0	0	0	0	1	0	0	0	0	0	0	1	1	1	0	1	0	0	0	0	1	1	0	0	1	0	1	0	0	0	0	1	0	0	0
Zenone e Kenworthy - 2022 - Pre-emption strategies to block taxes on sugar-swe	0	0	0	0	0	0	0	0	0	0	0	0	0	0	0	0	42	29	0	0	0	90	0	1	0	0	0	0	0	0	0	0	0	0	0	0	0	0	0	0	0	0	0	0	0	0	0	0	0
Zhang et al. - 2021 - Disinformation of text mining online about tobacco	0	0	0	0	0	0	0	0	0	0	0	0	0	0	0	0	0	0	0	0	0	8	0	0	0	0	0	0	0	0	0	0	0	0	0	0	0	0	0	0	0	0	0	0	0	0	0	0	0
Röchert et al. - 2021 - The Networked Context of COVID-19 Misinformation	0	0	0	0	0	0	0	0	0	0	0	0	0	0	0	0	0	0	0	0	0	0	0	0	0	0	0	0	0	0	0	0	0	0	0	0	0	0	0	0	0	0	0	0	0	0	0	0	0
[truncated: 257 more columns]

## Sheet: DistancesMatrix
Abdoh - 2022 - Online health information seeking and digital heal	Abul-Fottouh et al. - 2020 - Examining algorithmic biases in YouTube's recommen	Agusto et al. - 2023 - Impact of public sentiments on the transmission of	Amoudi et al. - 2022 - Arabic rumor detection A comparative study	Andrade - 2019 - Paving the way for regulation How the case agains	Arbane et al. - 2023 - Social media-based COVID-19 sentiment classificati	Atehortua e Patino - 2021 - COVID-19, a tale of two pandemics Novel coronavir	Beletsky et al. - 2020 - Fentanyl panic goes viral The spread of misinform	Bempong et al. - 2019 - Precision Global Health - The case of Ebola A sco	Boothby et al. - 2021 - Credibility of scientific information on social me	Boyacı Yıldırım - 2023 - COVID-19 Infodemic A study on the Fragile Five co	Brigo et al. - 2021 - Digital work engagement among Italian neurologists	Calleja-Solanas et al. - 2021 - Quantifying the drivers behind collective attentio	Diaz et al. - 2022 - The Politicization of Ivermectin Tweets during the	Disasters and Tragedies	Douyin	Economy and Finance	Facebook	Gareau et al. - 2022 - COVID-19 in South Carolina Experiences Using Face	Gaviria-Mendoza et al. - 2022 - Self-medication and the ‘infodemic’ during mandato	Grundmann et al. - 2022 - How essential is kratom availability and use durin	Health and Science	Imam et al. - 2022 - OCR post-correction for detecting adversarial text	Instagram	Isa et al. - 2022 - INDOBERT FOR INDONESIAN FAKE NEWS DETECTION	Jain - 2022 - An entropy-based method to control COVID-19 rumors	Kaddoura et al. - 2022 - A systematic literature review on spam content det	Kothari et al. - 2021 - How do Canadian public health agencies respond to	Kothari et al. - 2021 - How do Canadian public health agencies respond to	Lentzen et al. - 2022 - A retrospective analysis of social media posts per	Linkedin	Livejournal	Loeb et al. - 2021 - Quality of Bladder Cancer Information on YouTube[F	Malhotra - 2020 - A Relationship-Centered and Culturally Informed Ap	McDowell e Vetter - 2020 - It Takes a Village to Combat a Fake News Army Wik	Murdock et al. - 2023 - Identifying cross-platform user relationships in 2	Naranjo-Zolotov et al. - 2021 - Drivers of online social media addiction in the co	Odnoklassniki	open_file_10	open_file_103	open_file_105	open_file_106	open_file_107	open_file_110	open_file_114	open_file_115	open_file_117	open_file_118	open_file_120	open_file_121
0	2	2	2	2	2	2	2	2	2	2	2	2	2	3	3	1	1	2	2	2	1	2	1	2	2	2	2	2	2	3	3	2	2	2	2	2	3	2	2	2	2	2	2	2	2	2	2	2	2
2	0	2	2	2	2	2	2	2	2	2	2	2	2	3	3	1	1	2	2	2	1	2	3	2	2	2	2	2	2	3	3	4	2	2	2	2	3	2	2	2	2	2	2	2	2	2	2	2	2
2	2	0	2	2	2	2	2	2	2	2	2	2	2	3	3	1	1	2	2	2	1	2	3	2	2	2	2	2	2	3	3	2	2	2	2	2	3	2	2	2	2	2	2	2	2	2	2	2	2
2	2	2	0	2	2	2	2	2	2	2	2	2	2	3	3	3	1	2	2	2	1	2	3	2	2	2	2	2	2	3	3	2	2	2	2	2	3	2	2	2	2	2	2	2	2	2	2	2	2
2	2	2	2	0	2	2	2	2	2	2	2	2	2	1	3	1	1	2	2	2	1	2	1	2	2	2	2	2	2	3	3	2	2	2	2	2	3	2	2	2	2	2	2	2	2	2	2	2	2
2	2	2	2	2	0	2	2	2	2	2	2	2	2	3	3	1	3	2	2	2	1	2	3	2	2	2	2	2	2	3	3	2	2	2	2	2	3	2	2	2	2	2	2	2	2	2	2	2	2
2	2	2	2	2	2	0	2	2	2	2	2	2	2	3	3	1	1	2	2	2	1	2	1	2	2	2	2	2	2	3	3	2	2	2	2	2	3	2	2	2	2	2	2	2	2	2	2	2	2
2	2	2	2	2	2	2	0	2	2	2	2	2	2	1	3	1	1	2	2	2	1	2	3	2	2	2	2	2	2	3	3	4	2	2	2	2	3	2	2	2	2	2	2	2	2	2	2	2	2
2	2	2	2	2	2	2	2	0	2	2	2	2	2	3	3	1	1	2	2	2	1	2	1	2	2	2	2	2	2	3	3	2	2	2	2	2	3	2	2	2	2	2	2	2	2	2	2	2	2
2	2	2	2	2	2	2	2	2	0	2	2	2	2	3	3	3	1	2	2	2	1	2	3	2	2	2	2	2	2	3	3	2	2	2	2	2	3	2	2	2	2	2	2	2	2	2	2	2	2
2	2	2	2	2	2	2	2	2	2	0	2	2	2	1	3	1	1	2	2	2	1	2	1	2	2	2	2	2	2	3	3	2	2	2	2	2	3	2	2	2	2	2	2	2	2	2	2	2	2
2	2	2	2	2	2	2	2	2	2	2	0	2	2	3	3	1	1	2	2	2	1	2	3	2	2	2	2	2	2	1	3	2	2	2	2	2	3	2	2	2	2	2	2	2	2	2	2	2	2
2	2	2	2	2	2	2	2	2	2	2	2	0	2	1	3	3	1	2	2	2	1	2	3	2	2	2	2	2	2	3	3	2	2	2	2	2	3	2	2	2	2	2	2	2	2	2	2	2	2
2	2	2	2	2	2	2	2	2	2	2	2	2	0	3	3	1	1	2	2	2	1	2	3	2	2	2	2	2	2	3	3	2	2	2	2	2	3	2	2	2	2	2	2	2	2	2	2	2	2
3	3	3	3	1	3	3	1	3	3	1	3	1	3	0	2	2	2	3	3	3	2	3	2	3	3	3	3	3	3	2	4	3	3	3	1	3	4	3	3	3	3	3	3	3	3	1	3	3	3
3	3	3	3	3	3	3	3	3	3	3	3	3	3	2	0	2	2	3	3	3	2	3	2	3	3	3	3	3	3	4	4	3	3	3	3	3	4	3	3	3	3	3	3	3	3	3	3	3	3
1	1	1	3	1	1	1	1	1	3	1	1	3	1	2	2	0	2	1	1	1	2	1	2	3	1	1	1	1	3	2	2	3	1	1	1	1	2	1	1	1	1	1	1	1	1	1	1	1	3
1	1	1	1	1	3	1	1	1	1	1	1	1	1	2	2	2	0	1	1	1	2	1	2	1	1	1	1	1	1	2	2	3	1	1	1	1	4	3	1	1	1	1	1	1	1	1	1	3	1
2	2	2	2	2	2	2	2	2	2	2	2	2	2	3	3	1	1	0	2	2	1	2	3	2	2	2	2	2	2	3	3	2	2	2	2	2	3	2	2	2	2	2	2	2	2	2	2	2	2
2	2	2	2	2	2	2	2	2	2	2	2	2	2	3	3	1	1	2	0	2	1	2	3	2	2	2	2	2	2	3	3	4	2	2	2	2	3	2	2	2	2	2	2	2	2	2	2	2	2
2	2	2	2	2	2	2	2	2	2	2	2	2	2	3	3	1	1	2	2	0	1	2	1	2	2	2	2	2	2	3	3	2	2	2	2	2	3	2	2	2	2	2	2	2	2	2	2	2	2
1	1	1	1	1	1	1	1	1	1	1	1	1	1	2	2	2	2	1	1	1	0	1	2	3	1	1	1	1	1	2	2	3	1	1	1	1	2	1	1	1	1	1	1	1	1	1	1	1	1
2	2	2	2	2	2	2	2	2	2	2	2	2	2	3	3	1	1	2	2	2	1	0	3	2	2	2	2	2	2	3	3	2	2	2	2	2	3	2	2	2	2	2	2	2	2	2	2	2	2
1	3	3	3	1	3	1	3	1	3	1	3	3	3	2	2	2	2	3	3	1	2	3	0	3	1	3	1	1	1	2	2	3	3	3	1	1	4	1	3	1	3	1	1	1	3	1	1	3	1
2	2	2	2	2	2	2	2	2	2	2	2	2	2	3	3	3	1	2	2	2	3	2	3	0	2	2	2	2	2	3	3	2	2	2	2	2	3	2	2	2	2	2	2	2	2	2	2	2	2
2	2	2	2	2	2	2	2	2	2	2	2	2	2	3	3	1	1	2	2	2	1	2	1	2	0	2	2	2	2	3	3	2	2	2	2	2	3	2	2	2	2	2	2	2	2	2	2	2	2
2	2	2	2	2	2	2	2	2	2	2	2	2	2	3	3	1	1	2	2	2	1	2	3	2	2	0	2	2	2	3	3	2	2	2	2	2	3	2	2	2	2	2	2	2	2	2	2	2	2
2	2	2	2	2	2	2	2	2	2	2	2	2	2	3	3	1	1	2	2	2	1	2	1	2	2	2	0	2	2	3	3	2	2	2	2	2	3	2	2	2	2	2	2	2	2	2	2	2	2
2	2	2	2	2	2	2	2	2	2	2	2	2	2	3	3	1	1	2	2	2	1	2	1	2	2	2	2	0	2	3	3	2	2	2	2	2	3	2	2	2	2	2	2	2	2	2	2	2	2
2	2	2	2	2	2	2	2	2	2	2	2	2	2	3	3	3	1	2	2	2	1	2	1	2	2	2	2	2	0	3	3	2	2	2	2	2	3	2	2	2	2	2	2	2	2	2	2	2	2
3	3	3	3	3	3	3	3	3	3	3	1	3	3	2	4	2	2	3	3	3	2	3	2	3	3	3	3	3	3	0	2	3	3	3	3	3	4	3	3	3	3	3	3	1	3	3	3	3	3
3	3	3	3	3	3	3	3	3	3	3	3	3	3	4	4	2	2	3	3	3	2	3	2	3	3	3	3	3	3	2	0	3	3	3	3	3	4	3	3	3	3	3	3	3	3	3	3	3	3
2	4	2	2	2	2	2	4	2	2	2	2	2	2	3	3	3	3	2	4	2	3	2	3	2	2	2	2	2	2	3	3	0	2	4	2	2	5	2	2	2	2	2	2	2	2	2	2	2	2
2	2	2	2	2	2	2	2	2	2	2	2	2	2	3	3	1	1	2	2	2	1	2	3	2	2	2	2	2	2	3	3	2	0	2	2	2	3	2	2	2	2	2	2	2	2	2	2	2	2
2	2	2	2	2	2	2	2	2	2	2	2	2	2	3	3	1	1	2	2	2	1	2	3	2	2	2	2	2	2	3	3	4	2	0	2	2	3	2	2	2	2	2	2	2	2	2	2	2	2
2	2	2	2	2	2	2	2	2	2	2	2	2	2	1	3	1	1	2	2	2	1	2	1	2	2	2	2	2	2	3	3	2	2	2	0	2	3	2	2	2	2	2	2	2	2	2	2	2	2
2	2	2	2	2	2	2	2	2	2	2	2	2	2	3	3	1	1	2	2	2	1	2	1	2	2	2	2	2	2	3	3	2	2	2	2	0	3	2	2	2	2	2	2	2	2	2	2	2	2
3	3	3	3	3	3	3	3	3	3	3	3	3	3	4	4	2	4	3	3	3	2	3	4	3	3	3	3	3	3	4	4	5	3	3	3	3	0	3	3	3	3	3	3	3	3	3	3	3	3
2	2	2	2	2	2	2	2	2	2	2	2	2	2	3	3	1	3	2	2	2	1	2	1	2	2	2	2	2	2	3	3	2	2	2	2	2	3	0	2	2	2	2	2	2	2	2	2	2	2
2	2	2	2	2	2	2	2	2	2	2	2	2	2	3	3	1	1	2	2	2	1	2	3	2	2	2	2	2	2	3	3	2	2	2	2	2	3	2	0	2	2	2	2	2	2	2	2	2	2
2	2	2	2	2	2	2	2	2	2	2	2	2	2	3	3	1	1	2	2	2	1	2	1	2	2	2	2	2	2	3	3	2	2	2	2	2	3	2	2	0	2	2	2	2	2	2	2	2	2
2	2	2	2	2	2	2	2	2	2	2	2	2	2	3	3	1	1	2	2	2	1	2	3	2	2	2	2	2	2	3	3	2	2	2	2	2	3	2	2	2	0	2	2	2	2	2	2	2	2
2	2	2	2	2	2	2	2	2	2	2	2	2	2	3	3	1	1	2	2	2	1	2	1	2	2	2	2	2	2	3	3	2	2	2	2	2	3	2	2	2	2	0	2	2	2	2	2	2	2
2	2	2	2	2	2	2	2	2	2	2	2	2	2	3	3	1	1	2	2	2	1	2	1	2	2	2	2	2	2	3	3	2	2	2	2	2	3	2	2	2	2	2	0	2	2	2	2	2	2
2	2	2	2	2	2	2	2	2	2	2	2	2	2	3	3	1	1	2	2	2	1	2	1	2	2	2	2	2	2	1	3	2	2	2	2	2	3	2	2	2	2	2	2	0	2	2	2	2	2
2	2	2	2	2	2	2	2	2	2	2	2	2	2	3	3	1	1	2	2	2	1	2	3	2	2	2	2	2	2	3	3	2	2	2	2	2	3	2	2	2	2	2	2	2	0	2	2	2	2
2	2	2	2	2	2	2	2	2	2	2	2	2	2	1	3	1	1	2	2	2	1	2	1	2	2	2	2	2	2	3	3	2	2	2	2	2	3	2	2	2	2	2	2	2	2	0	2	2	2
2	2	2	2	2	2	2	2	2	2	2	2	2	2	3	3	1	1	2	2	2	1	2	1	2	2	2	2	2	2	3	3	2	2	2	2	2	3	2	2	2	2	2	2	2	2	2	0	2	2
2	2	2	2	2	2	2	2	2	2	2	2	2	2	3	3	1	3	2	2	2	1	2	3	2	2	2	2	2	2	3	3	2	2	2	2	2	3	2	2	2	2	2	2	2	2	2	2	0	2
2	2	2	2	2	2	2	2	2	2	2	2	2	2	3	3	3	1	2	2	2	1	2	1	2	2	2	2	2	2	3	3	2	2	2	2	2	3	2	2	2	2	2	2	2	2	2	2	2	0
2	2	2	2	2	2	2	2	2	2	2	2	2	2	3	3	1	3	2	2	2	1	2	3	2	2	2	2	2	2	3	3	4	2	2	2	2	3	2	2	2	2	2	2	2	2	2	2	2	2
2	2	2	2	2	2	2	2	2	2	2	2	2	2	3	3	1	1	2	2	2	1	2	1	2	2	2	2	2	2	3	3	2	2	2	2	2	3	2	2	2	2	2	2	2	2	2	2	2	2
2	2	2	2	2	2	2	2	2	2	2	2	2	2	3	3	1	3	2	2	2	1	2	3	2	2	2	2	2	2	3	3	2	2	2	2	2	3	2	2	2	2	2	2	2	2	2	2	2	2
2	2	2	2	2	2	2	2	2	2	2	2	2	2	3	3	1	1	2	2	2	1	2	3	2	2	2	2	2	2	3	3	2	2	2	2	2	3	2	2	2	2	2	2	2	2	2	2	2	2
2	2	2	2	2	2	2	2	2	2	2	2	2	2	3	3	1	1	2	2	2	1	2	1	2	2	2	2	2	2	3	3	2	2	2	2	2	3	2	2	2	2	2	2	2	2	2	2	2	2
2	2	2	2	2	2	2	2	2	2	2	2	2	2	3	3	3	1	2	2	2	1	2	3	2	2	2	2	2	2	3	3	4	2	2	2	2	3	2	2	2	2	2	2	2	2	2	2	2	2
2	2	2	2	2	2	2	2	2	2	2	2	2	2	3	3	1	1	2	2	2	1	2	1	2	2	2	2	2	2	3	3	2	2	2	2	2	3	2	2	2	2	2	2	2	2	2	2	2	2
2	2	2	2	2	2	2	2	2	2	2	2	2	2	3	3	1	1	2	2	2	1	2	3	2	2	2	2	2	2	3	3	2	2	2	2	2	3	2	2	2	2	2	2	2	2	2	2	2	2
2	2	2	2	2	2	2	2	2	2	2	2	2	2	3	3	1	1	2	2	2	1	2	1	2	2	2	2	2	2	3	1	2	2	2	2	2	3	2	2	2	2	2	2	2	2	2	2	2	2
2	2	2	2	2	2	2	2	2	2	2	2	2	2	3	3	1	1	2	2	2	1	2	3	2	2	2	2	2	2	3	3	2	2	2	2	2	3	2	2	2	2	2	2	2	2	2	2	2	2
2	2	2	2	2	2	2	2	2	2	2	2	2	2	1	3	1	1	2	2	2	1	2	3	2	2	2	2	2	2	3	3	2	2	2	2	2	3	2	2	2	2	2	2	2	2	2	2	2	2
2	2	2	2	2	2	2	2	2	2	2	2	2	2	3	3	3	1	2	2	2	1	2	3	2	2	2	2	2	2	3	3	2	2	2	2	2	3	2	2	2	2	2	2	2	2	2	2	2	2
2	2	2	2	2	2	2	2	2	2	2	2	2	2	3	3	1	1	2	2	2	1	2	3	2	2	2	2	2	2	3	3	2	2	2	2	2	3	2	2	2	2	2	2	2	2	2	2	2	2
2	2	2	2	2	2	2	2	2	2	2	2	2	2	3	3	1	3	2	2	2	1	2	3	2	2	2	2	2	2	3	3	4	2	2	2	2	1	2	2	2	2	2	2	2	2	2	2	2	2
2	2	2	2	2	2	2	2	2	2	2	2	2	2	3	3	1	1	2	2	2	1	2	1	2	2	2	2	2	2	3	3	2	2	2	2	2	3	2	2	2	2	2	2	2	2	2	2	2	2
2	2	2	2	2	2	2	2	2	2	2	2	2	2	3	3	3	1	2	2	2	1	2	3	2	2	2	2	2	2	3	3	2	2	2	2	2	3	2	2	2	2	2	2	2	2	2	2	2	2
2	2	2	2	2	2	2	2	2	2	2	2	2	2	3	3	3	3	2	2	2	1	2	3	2	2	2	2	2	2	3	3	2	2	2	2	2	3	2	2	2	2	2	2	2	2	2	2	2	2
2	2	2	2	2	2	2	2	2	2	2	2	2	2	3	3	1	1	2	2	2	1	2	3	2	2	2	2	2	2	1	3	2	2	2	2	2	3	2	2	2	2	2	2	2	2	2	2	2	2
2	2	2	2	2	2	2	2	2	2	2	2	2	2	1	3	1	3	2	2	2	1	2	3	2	2	2	2	2	2	3	3	2	2	2	2	2	3	2	2	2	2	2	2	2	2	2	2	2	2
2	2	2	2	2	2	2	2	2	2	2	2	2	2	1	3	3	1	2	2	2	1	2	1	2	2	2	2	2	2	3	3	2	2	2	2	2	3	2	2	2	2	2	2	2	2	2	2	2	2
2	2	2	2	2	2	2	2	2	2	2	2	2	2	3	3	1	3	2	2	2	1	2	1	2	2	2	2	2	2	3	3	2	2	2	2	2	3	2	2	2	2	2	2	2	2	2	2	2	2
2	2	2	2	2	2	2	2	2	2	2	2	2	2	3	3	1	1	2	2	2	1	2	3	2	2	2	2	2	2	1	3	4	2	2	2	2	3	2	2	2	2	2	2	2	2	2	2	2	2
2	2	2	2	2	2	2	2	2	2	2	2	2	2	3	3	3	1	2	2	2	1	2	3	2	2	2	2	2	2	3	3	2	2	2	2	2	3	2	2	2	2	2	2	2	2	2	2	2	2
2	2	2	2	2	2	2	2	2	2	2	2	2	2	3	3	1	3	2	2	2	1	2	1	2	2	2	2	2	2	3	3	4	2	2	2	2	3	2	2	2	2	2	2	2	2	2	2	2	2
2	2	2	2	2	2	2	2	2	2	2	2	2	2	3	3	1	1	2	2	2	1	2	1	2	2	2	2	2	2	3	3	2	2	2	2	2	3	2	2	2	2	2	2	2	2	2	2	2	2
2	2	2	2	2	2	2	2	2	2	2	2	2	2	3	3	3	1	2	2	2	1	2	1	2	2	2	2	2	2	3	3	2	2	2	2	2	3	2	2	2	2	2	2	2	2	2	2	2	2
2	2	2	2	2	2	2	2	2	2	2	2	2	2	3	3	1	1	2	2	2	1	2	1	2	2	2	2	2	2	3	3	2	2	2	2	2	3	2	2	2	2	2	2	2	2	2	2	2	2
2	2	2	2	2	2	2	2	2	2	2	2	2	2	3	3	1	1	2	2	2	1	2	3	2	2	2	2	2	2	3	3	4	2	2	2	2	3	2	2	2	2	2	2	2	2	2	2	2	2
2	2	2	2	2	2	2	2	2	2	2	2	2	2	3	3	1	3	2	2	2	1	2	3	2	2	2	2	2	2	3	3	2	2	2	2	2	3	2	2	2	2	2	2	2	2	2	2	2	2
2	2	2	2	2	2	2	2	2	2	2	2	2	2	3	3	3	1	2	2	2	1	2	1	2	2	2	2	2	2	3	3	2	2	2	2	2	3	2	2	2	2	2	2	2	2	2	2	2	2
2	2	2	2	2	2	2	2	2	2	2	2	2	2	3	3	3	3	2	2	2	1	2	3	2	2	2	2	2	2	3	3	4	2	2	2	2	3	2	2	2	2	2	2	2	2	2	2	2	2
2	2	2	2	2	2	2	2	2	2	2	2	2	2	3	3	1	1	2	2	2	1	2	3	2	2	2	2	2	2	3	3	2	2	2	2	2	3	2	2	2	2	2	2	2	2	2	2	2	2
2	2	2	2	2	2	2	2	2	2	2	2	2	2	1	3	1	1	2	2	2	1	2	1	2	2	2	2	2	2	1	3	2	2	2	2	2	3	2	2	2	2	2	2	2	2	2	2	2	2
2	2	2	2	2	2	2	2	2	2	2	2	2	2	3	1	3	1	2	2	2	1	2	1	2	2	2	2	2	2	3	3	2	2	2	2	2	3	2	2	2	2	2	2	2	2	2	2	2	2
2	2	2	2	2	2	2	2	2	2	2	2	2	2	3	3	3	1	2	2	2	1	2	1	2	2	2	2	2	2	3	3	2	2	2	2	2	3	2	2	2	2	2	2	2	2	2	2	2	2
2	2	2	2	2	2	2	2	2	2	2	2	2	2	3	3	1	1	2	2	2	1	2	1	2	2	2	2	2	2	3	3	2	2	2	2	2	3	2	2	2	2	2	2	2	2	2	2	2	2
2	2	2	2	2	2	2	2	2	2	2	2	2	2	1	3	1	1	2	2	2	1	2	1	2	2	2	2	2	2	3	3	2	2	2	2	2	3	2	2	2	2	2	2	2	2	2	2	2	2
2	2	2	2	2	2	2	2	2	2	2	2	2	2	3	3	3	3	2	2	2	1	2	3	2	2	2	2	2	2	3	3	2	2	2	2	2	3	2	2	2	2	2	2	2	2	2	2	2	2
2	2	2	2	2	2	2	2	2	2	2	2	2	2	3	3	1	1	2	2	2	1	2	1	2	2	2	2	2	2	3	3	2	2	2	2	2	3	2	2	2	2	2	2	2	2	2	2	2	2
2	2	2	2	2	2	2	2	2	2	2	2	2	2	3	3	3	1	2	2	2	1	2	3	2	2	2	2	2	2	3	3	2	2	2	2	2	3	2	2	2	2	2	2	2	2	2	2	2	2
2	2	2	2	2	2	2	2	2	2	2	2	2	2	3	3	1	1	2	2	2	1	2	1	2	2	2	2	2	2	3	3	2	2	2	2	2	3	2	2	2	2	2	2	2	2	2	2	2	2
2	2	2	2	2	2	2	2	2	2	2	2	2	2	3	3	1	1	2	2	2	1	2	3	2	2	2	2	2	2	3	3	2	2	2	2	2	3	2	2	2	2	2	2	2	2	2	2	2	2
2	2	2	2	2	2	2	2	2	2	2	2	2	2	3	3	1	1	2	2	2	1	2	1	2	2	2	2	2	2	3	3	2	2	2	2	2	3	2	2	2	2	2	2	2	2	2	2	2	2
2	2	2	2	2	2	2	2	2	2	2	2	2	2	3	3	3	1	2	2	2	1	2	1	2	2	2	2	2	2	3	3	2	2	2	2	2	3	2	2	2	2	2	2	2	2	2	2	2	2
2	2	2	2	2	2	2	2	2	2	2	2	2	2	3	3	1	1	2	2	2	1	2	1	2	2	2	2	2	2	3	3	2	2	2	2	2	3	2	2	2	2	2	2	2	2	2	2	2	2
2	2	2	2	2	2	2	2	2	2	2	2	2	2	3	3	1	1	2	2	2	1	2	1	2	2	2	2	2	2	3	3	2	2	2	2	2	3	2	2	2	2	2	2	2	2	2	2	2	2
2	2	2	2	2	2	2	2	2	2	2	2	2	2	1	3	1	1	2	2	2	1	2	3	2	2	2	2	2	2	3	3	4	2	2	2	2	3	2	2	2	2	2	2	2	2	2	2	2	2
2	2	2	2	2	2	2	2	2	2	2	2	2	2	3	3	3	1	2	2	2	1	2	3	2	2	2	2	2	2	3	3	2	2	2	2	2	3	2	2	2	2	2	2	2	2	2	2	2	2
2	2	2	2	2	2	2	2	2	2	2	2	2	2	3	3	1	1	2	2	2	1	2	3	2	2	2	2	2	2	3	3	2	2	2	2	2	3	2	2	2	2	2	2	2	2	2	2	2	2
2	2	2	2	2	2	2	2	2	2	2	2	2	2	3	3	1	1	2	2	2	1	2	1	2	2	2	2	2	2	3	3	2	2	2	2	2	3	2	2	2	2	2	2	2	2	2	2	2	2
2	2	2	2	2	2	2	2	2	2	2	2	2	2	3	3	1	1	2	2	2	1	2	1	2	2	2	2	2	2	3	3	2	2	2	2	2	3	2	2	2	2	2	2	2	2	2	2	2	2
2	2	2	2	2	2	2	2	2	2	2	2	2	2	3	3	1	1	2	2	2	1	2	1	2	2	2	2	2	2	3	3	2	2	2	2	2	3	2	2	2	2	2	2	2	2	2	2	2	2
2	2	2	2	2	2	2	2	2	2	2	2	2	2	3	3	1	1	2	2	2	1	2	1	2	2	2	2	2	2	1	3	2	2	2	2	2	3	2	2	2	2	2	2	2	2	2	2	2	2
2	2	2	2	2	2	2	2	2	2	2	2	2	2	3	3	1	1	2	2	2	1	2	3	2	2	2	2	2	2	3	3	2	2	2	2	2	3	2	2	2	2	2	2	2	2	2	2	2	2
2	2	2	2	2	2	2	2	2	2	2	2	2	2	3	3	1	1	2	2	2	1	2	3	2	2	2	2	2	2	3	3	2	2	2	2	2	3	2	2	2	2	2	2	2	2	2	2	2	2
2	2	2	2	2	2	2	2	2	2	2	2	2	2	3	3	3	3	2	2	2	1	2	3	2	2	2	2	2	2	3	3	2	2	2	2	2	3	2	2	2	2	2	2	2	2	2	2	2	2
2	2	2	2	2	2	2	2	2	2	2	2	2	2	3	3	1	3	2	2	2	1	2	1	2	2	2	2	2	2	3	3	2	2	2	2	2	3	2	2	2	2	2	2	2	2	2	2	2	2
2	2	2	2	2	2	2	2	2	2	2	2	2	2	3	3	1	1	2	2	2	1	2	1	2	2	2	2	2	2	3	3	2	2	2	2	2	3	2	2	2	2	2	2	2	2	2	2	2	2
2	2	2	2	2	2	2	2	2	2	2	2	2	2	3	3	1	1	2	2	2	1	2	1	2	2	2	2	2	2	1	3	2	2	2	2	2	3	2	2	2	2	2	2	2	2	2	2	2	2
2	2	2	2	2	2	2	2	2	2	2	2	2	2	3	3	1	1	2	2	2	1	2	3	2	2	2	2	2	2	3	3	2	2	2	2	2	3	2	2	2	2	2	2	2	2	2	2	2	2
2	2	2	2	2	2	2	2	2	2	2	2	2	2	3	3	1	1	2	2	2	1	2	1	2	2	2	2	2	2	3	3	2	2	2	2	2	3	2	2	2	2	2	2	2	2	2	2	2	2
2	2	2	2	2	2	2	2	2	2	2	2	2	2	3	3	1	1	2	2	2	3	2	3	2	2	2	2	2	2	3	3	2	2	2	2	2	3	2	2	2	2	2	2	2	2	2	2	2	2
2	2	2	2	2	2	2	2	2	2	2	2	2	2	3	3	1	1	2	2	2	1	2	1	2	2	2	2	2	2	3	3	2	2	2	2	2	3	2	2	2	2	2	2	2	2	2	2	2	2
2	2	2	2	2	2	2	2	2	2	2	2	2	2	3	3	1	3	2	2	2	1	2	3	2	2	2	2	2	2	3	3	4	2	2	2	2	3	2	2	2	2	2	2	2	2	2	2	2	2
2	2	2	2	2	2	2	2	2	2	2	2	2	2	1	3	3	1	2	2	2	1	2	3	2	2	2	2	2	2	3	3	2	2	2	2	2	3	2	2	2	2	2	2	2	2	2	2	2	2
2	2	2	2	2	2	2	2	2	2	2	2	2	2	3	3	1	1	2	2	2	1	2	1	2	2	2	2	2	2	3	3	2	2	2	2	2	3	2	2	2	2	2	2	2	2	2	2	2	2
2	2	2	2	2	2	2	2	2	2	2	2	2	2	1	3	3	1	2	2	2	1	2	3	2	2	2	2	2	2	3	3	2	2	2	2	2	3	2	2	2	2	2	2	2	2	2	2	2	2
2	2	2	2	2	2	2	2	2	2	2	2	2	2	3	3	1	1	2	2	2	1	2	1	2	2	2	2	2	2	3	3	4	2	2	2	2	3	2	2	2	2	2	2	2	2	2	2	2	2
2	2	2	2	2	2	2	2	2	2	2	2	2	2	3	3	1	1	2	2	2	1	2	1	2	2	2	2	2	2	3	3	2	2	2	2	2	3	2	2	2	2	2	2	2	2	2	2	2	2
2	2	2	2	2	2	2	2	2	2	2	2	2	2	3	3	1	1	2	2	2	1	2	3	2	2	2	2	2	2	3	3	2	2	2	2	2	3	2	2	2	2	2	2	2	2	2	2	2	2
2	2	2	2	2	2	2	2	2	2	2	2	2	2	3	3	1	3	2	2	2	1	2	3	2	2	2	2	2	2	3	3	2	2	2	2	2	3	2	2	2	2	2	2	2	2	2	2	2	2
2	2	2	2	2	2	2	2	2	2	2	2	2	2	3	3	1	1	2	2	2	1	2	3	2	2	2	2	2	2	3	3	4	2	2	2	2	3	2	2	2	2	2	2	2	2	2	2	2	2
2	2	2	2	2	2	2	2	2	2	2	2	2	2	3	3	3	1	2	2	2	3	2	3	2	2	2	2	2	2	3	3	2	2	2	2	2	3	2	2	2	2	2	2	2	2	2	2	2	2
2	2	2	2	2	2	2	2	2	2	2	2	2	2	1	3	1	1	2	2	2	1	2	3	2	2	2	2	2	2	3	3	4	2	2	2	2	3	2	2	2	2	2	2	2	2	2	2	2	2
2	2	2	2	2	2	2	2	2	2	2	2	2	2	3	3	1	3	2	2	2	1	2	3	2	2	2	2	2	2	3	3	2	2	2	2	2	3	2	2	2	2	2	2	2	2	2	2	2	2
2	2	2	2	2	2	2	2	2	2	2	2	2	2	3	3	1	1	2	2	2	1	2	3	2	2	2	2	2	2	1	3	2	2	2	2	2	3	2	2	2	2	2	2	2	2	2	2	2	2
2	2	2	2	2	2	2	2	2	2	2	2	2	2	3	3	1	1	2	2	2	1	2	1	2	2	2	2	2	2	3	3	2	2	2	2	2	3	2	2	2	2	2	2	2	2	2	2	2	2
2	2	2	2	2	2	2	2	2	2	2	2	2	2	3	3	1	1	2	2	2	1	2	1	2	2	2	2	2	2	3	3	2	2	2	2	2	3	2	2	2	2	2	2	2	2	2	2	2	2
2	2	2	2	2	2	2	2	2	2	2	2	2	2	3	3	1	3	2	2	2	1	2	3	2	2	2	2	2	2	3	3	2	2	2	2	2	3	2	2	2	2	2	2	2	2	2	2	2	2
2	2	2	2	2	2	2	2	2	2	2	2	2	2	3	3	1	1	2	2	2	1	2	1	2	2	2	2	2	2	3	3	2	2	2	2	2	3	2	2	2	2	2	2	2	2	2	2	2	2
2	2	2	2	2	2	2	2	2	2	2	2	2	2	3	3	1	1	2	2	2	1	2	1	2	2	2	2	2	2	3	3	2	2	2	2	2	3	2	2	2	2	2	2	2	2	2	2	2	2
2	2	2	2	2	2	2	2	2	2	2	2	2	2	3	3	1	1	2	2	2	1	2	1	2	2	2	2	2	2	3	3	2	2	2	2	2	3	2	2	2	2	2	2	2	2	2	2	2	2
2	2	2	2	2	2	2	2	2	2	2	2	2	2	3	3	3	3	2	2	2	3	2	1	2	2	2	2	2	2	3	3	2	2	2	2	2	3	2	2	2	2	2	2	2	2	2	2	2	2
2	2	2	2	2	2	2	2	2	2	2	2	2	2	3	3	3	1	2	2	2	1	2	3	2	2	2	2	2	2	3	3	2	2	2	2	2	3	2	2	2	2	2	2	2	2	2	2	2	2
2	2	2	2	2	2	2	2	2	2	2	2	2	2	3	3	3	1	2	2	2	1	2	1	2	2	2	2	2	2	3	3	2	2	2	2	2	3	2	2	2	2	2	2	2	2	2	2	2	2
2	2	2	2	2	2	2	2	2	2	2	2	2	2	1	3	1	1	2	2	2	1	2	3	2	2	2	2	2	2	3	3	2	2	2	2	2	3	2	2	2	2	2	2	2	2	2	2	2	2
2	2	2	2	2	2	2	2	2	2	2	2	2	2	1	3	1	1	2	2	2	1	2	3	2	2	2	2	2	2	3	3	2	2	2	2	2	3	2	2	2	2	2	2	2	2	2	2	2	2
2	2	2	2	2	2	2	2	2	2	2	2	2	2	3	3	1	1	2	2	2	1	2	1	2	2	2	2	2	2	3	3	2	2	2	2	2	3	2	2	2	2	2	2	2	2	2	2	2	2
2	2	2	2	2	2	2	2	2	2	2	2	2	2	3	3	3	1	2	2	2	1	2	1	2	2	2	2	2	2	3	3	2	2	2	2	2	3	2	2	2	2	2	2	2	2	2	2	2	2
2	2	2	2	2	2	2	2	2	2	2	2	2	2	3	3	3	3	2	2	2	1	2	3	2	2	2	2	2	2	3	3	4	2	2	2	2	3	2	2	2	2	2	2	2	2	2	2	2	2
2	2	2	2	2	2	2	2	2	2	2	2	2	2	3	3	1	1	2	2	2	1	2	1	2	2	2	2	2	2	3	3	2	2	2	2	2	3	2	2	2	2	2	2	2	2	2	2	2	2
2	2	2	2	2	2	2	2	2	2	2	2	2	2	3	3	1	1	2	2	2	1	2	3	2	2	2	2	2	2	3	3	2	2	2	2	2	3	2	2	2	2	2	2	2	2	2	2	2	2
2	2	2	2	2	2	2	2	2	2	2	2	2	2	1	1	1	1	2	2	2	1	2	1	2	2	2	2	2	2	3	3	4	2	2	2	2	3	2	2	2	2	2	2	2	2	2	2	2	2
2	2	2	2	2	2	2	2	2	2	2	2	2	2	3	3	3	1	2	2	2	1	2	1	2	2	2	2	2	2	3	3	2	2	2	2	2	3	2	2	2	2	2	2	2	2	2	2	2	2
2	2	2	2	2	2	2	2	2	2	2	2	2	2	1	3	1	1	2	2	2	1	2	1	2	2	2	2	2	2	1	3	2	2	2	2	2	3	2	2	2	2	2	2	2	2	2	2	2	2
2	2	2	2	2	2	2	2	2	2	2	2	2	2	3	3	1	1	2	2	2	1	2	3	2	2	2	2	2	2	3	3	2	2	2	2	2	3	2	2	2	2	2	2	2	2	2	2	2	2
2	2	2	2	2	2	2	2	2	2	2	2	2	2	3	3	1	1	2	2	2	1	2	3	2	2	2	2	2	2	3	3	4	2	2	2	2	3	2	2	2	2	2	2	2	2	2	2	2	2
2	2	2	2	2	2	2	2	2	2	2	2	2	2	3	3	1	3	2	2	2	1	2	3	2	2	2	2	2	2	3	3	4	2	2	2	2	3	2	2	2	2	2	2	2	2	2	2	2	2
2	2	2	2	2	2	2	2	2	2	2	2	2	2	3	3	3	1	2	2	2	1	2	3	2	2	2	2	2	2	3	3	2	2	2	2	2	3	2	2	2	2	2	2	2	2	2	2	2	2
2	2	2	2	2	2	2	2	2	2	2	2	2	2	3	3	1	1	2	2	2	1	2	1	2	2	2	2	2	2	3	3	2	2	2	2	2	3	2	2	2	2	2	2	2	2	2	2	2	2
2	2	2	2	2	2	2	2	2	2	2	2	2	2	3	3	1	1	2	2	2	1	2	3	2	2	2	2	2	2	3	3	2	2	2	2	2	3	2	2	2	2	2	2	2	2	2	2	2	2
2	2	2	2	2	2	2	2	2	2	2	2	2	2	3	3	1	1	2	2	2	1	2	3	2	2	2	2	2	2	3	3	2	2	2	2	2	3	2	2	2	2	2	2	2	2	2	2	2	2
2	2	2	2	2	2	2	2	2	2	2	2	2	2	1	3	1	1	2	2	2	1	2	3	2	2	2	2	2	2	1	3	2	2	2	2	2	3	2	2	2	2	2	2	2	2	2	2	2	2
2	2	2	2	2	2	2	2	2	2	2	2	2	2	3	3	1	1	2	2	2	1	2	1	2	2	2	2	2	2	3	3	2	2	2	2	2	3	2	2	2	2	2	2	2	2	2	2	2	2
2	2	2	2	2	2	2	2	2	2	2	2	2	2	3	3	3	3	2	2	2	1	2	3	2	2	2	2	2	2	3	3	2	2	2	2	2	3	2	2	2	2	2	2	2	2	2	2	2	2
2	2	2	2	2	2	2	2	2	2	2	2	2	2	3	3	1	3	2	2	2	3	2	3	2	2	2	2	2	2	3	3	2	2	2	2	2	3	2	2	2	2	2	2	2	2	2	2	2	2
2	2	2	2	2	2	2	2	2	2	2	2	2	2	3	3	1	1	2	2	2	1	2	1	2	2	2	2	2	2	3	3	2	2	2	2	2	3	2	2	2	2	2	2	2	2	2	2	2	2
2	2	2	2	2	2	2	2	2	2	2	2	2	2	1	3	1	1	2	2	2	1	2	3	2	2	2	2	2	2	3	3	2	2	2	2	2	3	2	2	2	2	2	2	2	2	2	2	2	2
2	2	2	2	2	2	2	2	2	2	2	2	2	2	3	3	1	1	2	2	2	1	2	3	2	2	2	2	2	2	3	3	2	2	2	2	2	3	2	2	2	2	2	2	2	2	2	2	2	2
2	2	2	2	2	2	2	2	2	2	2	2	2	2	3	3	3	1	2	2	2	1	2	3	2	2	2	2	2	2	3	3	2	2	2	2	2	3	2	2	2	2	2	2	2	2	2	2	2	2
2	2	2	2	2	2	2	2	2	2	2	2	2	2	3	3	3	1	2	2	2	1	2	3	2	2	2	2	2	2	3	3	2	2	2	2	2	3	2	2	2	2	2	2	2	2	2	2	2	2
2	2	2	2	2	2	2	2	2	2	2	2	2	2	3	3	3	1	2	2	2	1	2	3	2	2	2	2	2	2	3	3	2	2	2	2	2	3	2	2	2	2	2	2	2	2	2	2	2	2
2	2	2	2	2	2	2	2	2	2	2	2	2	2	3	3	3	1	2	2	2	1	2	3	2	2	2	2	2	2	3	3	2	2	2	2	2	3	2	2	2	2	2	2	2	2	2	2	2	2
2	2	2	2	2	2	2	2	2	2	2	2	2	2	3	3	1	3	2	2	2	1	2	3	2	2	2	2	2	2	3	3	2	2	2	2	2	3	2	2	2	2	2	2	2	2	2	2	2	2
2	2	2	2	2	2	2	2	2	2	2	2	2	2	1	3	1	1	2	2	2	1	2	3	2	2	2	2	2	2	3	3	2	2	2	2	2	3	2	2	2	2	2	2	2	2	2	2	2	2
2	2	2	2	2	2	2	2	2	2	2	2	2	2	3	3	1	3	2	2	2	1	2	3	2	2	2	2	2	2	3	3	4	2	2	2	2	3	2	2	2	2	2	2	2	2	2	2	2	2
2	2	2	2	2	2	2	2	2	2	2	2	2	2	1	3	1	3	2	2	2	1	2	3	2	2	2	2	2	2	3	3	2	2	2	2	2	3	2	2	2	2	2	2	2	2	2	2	2	2
2	2	2	2	2	2	2	2	2	2	2	2	2	2	3	3	3	3	2	2	2	1	2	3	2	2	2	2	2	2	3	3	2	2	2	2	2	3	2	2	2	2	2	2	2	2	2	2	2	2
2	2	2	2	2	2	2	2	2	2	2	2	2	2	3	3	1	1	2	2	2	1	2	1	2	2	2	2	2	2	1	3	2	2	2	2	2	3	2	2	2	2	2	2	2	2	2	2	2	2
2	2	2	2	2	2	2	2	2	2	2	2	2	2	3	3	1	1	2	2	2	1	2	3	2	2	2	2	2	2	3	3	2	2	2	2	2	3	2	2	2	2	2	2	2	2	2	2	2	2
2	2	2	2	2	2	2	2	2	2	2	2	2	2	1	3	1	1	2	2	2	1	2	3	2	2	2	2	2	2	1	3	2	2	2	2	2	3	2	2	2	2	2	2	2	2	2	2	2	2
2	2	2	2	2	2	2	2	2	2	2	2	2	2	3	3	3	1	2	2	2	1	2	3	2	2	2	2	2	2	3	3	2	2	2	2	2	3	2	2	2	2	2	2	2	2	2	2	2	2
2	2	2	2	2	2	2	2	2	2	2	2	2	2	3	3	1	1	2	2	2	1	2	1	2	2	2	2	2	2	3	3	2	2	2	2	2	3	2	2	2	2	2	2	2	2	2	2	2	2
2	2	2	2	2	2	2	2	2	2	2	2	2	2	3	3	1	1	2	2	2	1	2	1	2	2	2	2	2	2	1	3	2	2	2	2	2	3	2	2	2	2	2	2	2	2	2	2	2	2
2	2	2	2	2	2	2	2	2	2	2	2	2	2	3	3	1	1	2	2	2	1	2	3	2	2	2	2	2	2	3	3	2	2	2	2	2	3	2	2	2	2	2	2	2	2	2	2	2	2
2	2	2	2	2	2	2	2	2	2	2	2	2	2	3	3	3	1	2	2	2	1	2	1	2	2	2	2	2	2	3	3	2	2	2	2	2	3	2	2	2	2	2	2	2	2	2	2	2	2
2	2	2	2	2	2	2	2	2	2	2	2	2	2	3	3	1	3	2	2	2	1	2	3	2	2	2	2	2	2	3	3	2	2	2	2	2	3	2	2	2	2	2	2	2	2	2	2	2	2
2	2	2	2	2	2	2	2	2	2	2	2	2	2	1	3	3	1	2	2	2	1	2	3	2	2	2	2	2	2	3	3	2	2	2	2	2	3	2	2	2	2	2	2	2	2	2	2	2	2
2	2	2	2	2	2	2	2	2	2	2	2	2	2	3	3	1	1	2	2	2	1	2	1	2	2	2	2	2	2	1	3	2	2	2	2	2	3	2	2	2	2	2	2	2	2	2	2	2	2
2	2	2	2	2	2	2	2	2	2	2	2	2	2	1	3	1	1	2	2	2	1	2	1	2	2	2	2	2	2	3	3	2	2	2	2	2	3	2	2	2	2	2	2	2	2	2	2	2	2
2	2	2	2	2	2	2	2	2	2	2	2	2	2	3	3	1	1	2	2	2	1	2	1	2	2	2	2	2	2	3	3	2	2	2	2	2	3	2	2	2	2	2	2	2	2	2	2	2	2
2	2	2	2	2	2	2	2	2	2	2	2	2	2	3	3	1	1	2	2	2	1	2	1	2	2	2	2	2	2	3	3	4	2	2	2	2	3	2	2	2	2	2	2	2	2	2	2	2	2
2	2	2	2	2	2	2	2	2	2	2	2	2	2	3	3	3	1	2	2	2	3	2	3	2	2	2	2	2	2	3	3	2	2	2	2	2	3	2	2	2	2	2	2	2	2	2	2	2	2
2	2	2	2	2	2	2	2	2	2	2	2	2	2	3	3	1	1	2	2	2	3	2	1	2	2	2	2	2	2	3	3	2	2	2	2	2	3	2	2	2	2	2	2	2	2	2	2	2	2
2	2	2	2	2	2	2	2	2	2	2	2	2	2	3	3	1	1	2	2	2	1	2	1	2	2	2	2	2	2	3	3	2	2	2	2	2	3	2	2	2	2	2	2	2	2	2	2	2	2
2	2	2	2	2	2	2	2	2	2	2	2	2	2	3	3	1	1	2	2	2	1	2	3	2	2	2	2	2	2	3	3	2	2	2	2	2	3	2	2	2	2	2	2	2	2	2	2	2	2
2	2	2	2	2	2	2	2	2	2	2	2	2	2	3	3	3	1	2	2	2	1	2	3	2	2	2	2	2	2	3	3	2	2	2	2	2	3	2	2	2	2	2	2	2	2	2	2	2	2
2	2	2	2	2	2	2	2	2	2	2	2	2	2	3	3	1	1	2	2	2	1	2	3	2	2	2	2	2	2	3	3	2	2	2	2	2	3	2	2	2	2	2	2	2	2	2	2	2	2
2	2	2	2	2	2	2	2	2	2	2	2	2	2	1	3	1	1	2	2	2	1	2	1	2	2	2	2	2	2	3	3	2	2	2	2	2	3	2	2	2	2	2	2	2	2	2	2	2	2
2	2	2	2	2	2	2	2	2	2	2	2	2	2	1	3	1	1	2	2	2	1	2	3	2	2	2	2	2	2	3	3	2	2	2	2	2	3	2	2	2	2	2	2	2	2	2	2	2	2
2	2	2	2	2	2	2	2	2	2	2	2	2	2	3	3	3	1	2	2	2	1	2	1	2	2	2	2	2	2	3	3	2	2	2	2	2	3	2	2	2	2	2	2	2	2	2	2	2	2
2	2	2	2	2	2	2	2	2	2	2	2	2	2	3	3	3	1	2	2	2	1	2	3	2	2	2	2	2	2	3	3	2	2	2	2	2	3	2	2	2	2	2	2	2	2	2	2	2	2
2	2	2	2	2	2	2	2	2	2	2	2	2	2	3	3	1	1	2	2	2	1	2	3	2	2	2	2	2	2	3	3	2	2	2	2	2	3	2	2	2	2	2	2	2	2	2	2	2	2
2	2	2	2	2	2	2	2	2	2	2	2	2	2	1	3	1	1	2	2	2	1	2	3	2	2	2	2	2	2	3	3	2	2	2	2	2	3	2	2	2	2	2	2	2	2	2	2	2	2
2	2	2	2	2	2	2	2	2	2	2	2	2	2	3	3	1	1	2	2	2	1	2	1	2	2	2	2	2	2	3	3	2	2	2	2	2	3	2	2	2	2	2	2	2	2	2	2	2	2
2	2	2	2	2	2	2	2	2	2	2	2	2	2	3	3	1	3	2	2	2	3	2	3	2	2	2	2	2	2	3	3	2	2	2	2	2	3	2	2	2	2	2	2	2	2	2	2	2	2
2	2	2	2	2	2	2	2	2	2	2	2	2	2	3	3	3	1	2	2	2	1	2	3	2	2	2	2	2	2	3	3	2	2	2	2	2	3	2	2	2	2	2	2	2	2	2	2	2	2
2	2	2	2	2	2	2	2	2	2	2	2	2	2	3	3	1	1	2	2	2	1	2	3	2	2	2	2	2	2	3	3	2	2	2	2	2	3	2	2	2	2	2	2	2	2	2	2	2	2
2	2	2	2	2	2	2	2	2	2	2	2	2	2	1	3	1	1	2	2	2	1	2	3	2	2	2	2	2	2	3	3	2	2	2	2	2	3	2	2	2	2	2	2	2	2	2	2	2	2
2	2	2	2	2	2	2	2	2	2	2	2	2	2	3	3	3	1	2	2	2	1	2	3	2	2	2	2	2	2	3	3	4	2	2	2	2	3	2	2	2	2	2	2	2	2	2	2	2	2
2	2	2	2	2	2	2	2	2	2	2	2	2	2	3	3	3	1	2	2	2	3	2	1	2	2	2	2	2	2	3	3	2	2	2	2	2	3	2	2	2	2	2	2	2	2	2	2	2	2
2	2	2	2	2	2	2	2	2	2	2	2	2	2	3	3	1	3	2	2	2	1	2	3	2	2	2	2	2	2	3	3	2	2	2	2	2	3	2	2	2	2	2	2	2	2	2	2	2	2
2	2	2	2	2	2	2	2	2	2	2	2	2	2	3	3	1	1	2	2	2	1	2	1	2	2	2	2	2	2	3	3	4	2	2	2	2	3	2	2	2	2	2	2	2	2	2	2	2	2
2	2	2	2	2	2	2	2	2	2	2	2	2	2	1	3	1	1	2	2	2	1	2	1	2	2	2	2	2	2	3	3	2	2	2	2	2	3	2	2	2	2	2	2	2	2	2	2	2	2
2	2	2	2	2	2	2	2	2	2	2	2	2	2	3	3	1	1	2	2	2	1	2	3	2	2	2	2	2	2	3	3	2	2	2	2	2	3	2	2	2	2	2	2	2	2	2	2	2	2
2	2	2	2	2	2	2	2	2	2	2	2	2	2	3	3	1	1	2	2	2	1	2	1	2	2	2	2	2	2	3	3	2	2	2	2	2	3	2	2	2	2	2	2	2	2	2	2	2	2
2	2	2	2	2	2	2	2	2	2	2	2	2	2	1	3	1	1	2	2	2	1	2	3	2	2	2	2	2	2	1	3	2	2	2	2	2	3	2	2	2	2	2	2	2	2	2	2	2	2
2	2	2	2	2	2	2	2	2	2	2	2	2	2	3	3	1	1	2	2	2	1	2	3	2	2	2	2	2	2	3	3	4	2	2	2	2	3	2	2	2	2	2	2	2	2	2	2	2	2
2	2	2	2	2	2	2	2	2	2	2	2	2	2	3	3	3	1	2	2	2	1	2	3	2	2	2	2	2	2	3	3	2	2	2	2	2	3	2	2	2	2	2	2	2	2	2	2	2	2
2	2	2	2	2	2	2	2	2	2	2	2	2	2	1	3	1	1	2	2	2	1	2	3	2	2	2	2	2	2	3	3	2	2	2	2	2	3	2	2	2	2	2	2	2	2	2	2	2	2
2	2	2	2	2	2	2	2	2	2	2	2	2	2	3	3	3	3	2	2	2	1	2	3	2	2	2	2	2	2	3	3	2	2	2	2	2	3	2	2	2	2	2	2	2	2	2	2	2	2
2	2	2	2	2	2	2	2	2	2	2	2	2	2	3	3	1	1	2	2	2	1	2	1	2	2	2	2	2	2	3	3	2	2	2	2	2	3	2	2	2	2	2	2	2	2	2	2	2	2
2	2	2	2	2	2	2	2	2	2	2	2	2	2	3	3	3	3	2	2	2	1	2	3	2	2	2	2	2	2	3	3	4	2	2	2	2	3	2	2	2	2	2	2	2	2	2	2	2	2
2	2	2	2	2	2	2	2	2	2	2	2	2	2	3	3	1	1	2	2	2	1	2	1	2	2	2	2	2	2	1	3	2	2	2	2	2	3	2	2	2	2	2	2	2	2	2	2	2	2
2	2	2	2	2	2	2	2	2	2	2	2	2	2	1	3	3	3	2	2	2	3	2	3	2	2	2	2	2	2	3	3	2	2	2	2	2	3	2	2	2	2	2	2	2	2	2	2	2	2
2	2	2	2	2	2	2	2	2	2	2	2	2	2	1	3	3	1	2	2	2	1	2	3	2	2	2	2	2	2	3	3	4	2	2	2	2	3	2	2	2	2	2	2	2	2	2	2	2	2
2	2	2	2	2	2	2	2	2	2	2	2	2	2	3	3	1	3	2	2	2	1	2	3	2	2	2	2	2	2	3	3	4	2	2	2	2	3	2	2	2	2	2	2	2	2	2	2	2	2
2	2	2	2	2	2	2	2	2	2	2	2	2	2	3	3	1	1	2	2	2	1	2	1	2	2	2	2	2	2	3	3	2	2	2	2	2	3	2	2	2	2	2	2	2	2	2	2	2	2
2	2	2	2	2	2	2	2	2	2	2	2	2	2	3	3	3	1	2	2	2	1	2	1	2	2	2	2	2	2	3	3	2	2	2	2	2	3	2	2	2	2	2	2	2	2	2	2	2	2
2	2	2	2	2	2	2	2	2	2	2	2	2	2	3	3	1	1	2	2	2	1	2	1	2	2	2	2	2	2	3	3	2	2	2	2	2	3	2	2	2	2	2	2	2	2	2	2	2	2
2	2	2	2	2	2	2	2	2	2	2	2	2	2	3	3	1	1	2	2	2	1	2	1	2	2	2	2	2	2	3	3	2	2	2	2	2	3	2	2	2	2	2	2	2	2	2	2	2	2
2	2	2	2	2	2	2	2	2	2	2	2	2	2	3	3	1	1	2	2	2	1	2	1	2	2	2	2	2	2	3	3	2	2	2	2	2	3	2	2	2	2	2	2	2	2	2	2	2	2
2	2	2	2	2	2	2	2	2	2	2	2	2	2	1	3	1	1	2	2	2	1	2	1	2	2	2	2	2	2	3	3	2	2	2	2	2	3	2	2	2	2	2	2	2	2	2	2	2	2
2	2	2	2	2	2	2	2	2	2	2	2	2	2	3	3	3	1	2	2	2	1	2	3	2	2	2	2	2	2	3	3	2	2	2	2	2	3	2	2	2	2	2	2	2	2	2	2	2	2
2	2	2	2	2	2	2	2	2	2	2	2	2	2	3	3	1	1	2	2	2	1	2	3	2	2	2	2	2	2	3	3	2	2	2	2	2	3	2	2	2	2	2	2	2	2	2	2	2	2
2	2	2	2	2	2	2	2	2	2	2	2	2	2	1	3	1	1	2	2	2	1	2	3	2	2	2	2	2	2	3	3	2	2	2	2	2	3	2	2	2	2	2	2	2	2	2	2	2	2
2	2	2	2	2	2	2	2	2	2	2	2	2	2	3	3	1	1	2	2	2	1	2	3	2	2	2	2	2	2	3	3	2	2	2	2	2	3	2	2	2	2	2	2	2	2	2	2	2	2
2	2	2	2	2	2	2	2	2	2	2	2	2	2	3	3	1	1	2	2	2	1	2	1	2	2	2	2	2	2	3	3	2	2	2	2	2	3	2	2	2	2	2	2	2	2	2	2	2	2
2	2	2	2	2	2	2	2	2	2	2	2	2	2	3	3	1	1	2	2	2	1	2	3	2	2	2	2	2	2	3	3	2	2	2	2	2	3	2	2	2	2	2	2	2	2	2	2	2	2
2	2	2	2	2	2	2	2	2	2	2	2	2	2	3	3	1	1	2	2	2	1	2	1	2	2	2	2	2	2	1	1	2	2	2	2	2	3	2	2	2	2	2	2	2	2	2	2	2	2
2	2	2	2	2	2	2	2	2	2	2	2	2	2	1	3	1	1	2	2	2	1	2	3	2	2	2	2	2	2	3	3	2	2	2	2	2	3	2	2	2	2	2	2	2	2	2	2	2	2
2	2	2	2	2	2	2	2	2	2	2	2	2	2	3	3	3	1	2	2	2	1	2	3	2	2	2	2	2	2	3	3	2	2	2	2	2	3	2	2	2	2	2	2	2	2	2	2	2	2
2	2	2	2	2	2	2	2	2	2	2	2	2	2	1	3	1	1	2	2	2	1	2	1	2	2	2	2	2	2	1	3	2	2	2	2	2	3	2	2	2	2	2	2	2	2	2	2	2	2
2	2	2	2	2	2	2	2	2	2	2	2	2	2	1	3	3	1	2	2	2	1	2	1	2	2	2	2	2	2	3	3	2	2	2	2	2	3	2	2	2	2	2	2	2	2	2	2	2	2
2	2	2	2	2	2	2	2	2	2	2	2	2	2	3	3	1	1	2	2	2	1	2	1	2	2	2	2	2	2	3	3	2	2	2	2	2	3	2	2	2	2	2	2	2	2	2	2	2	2
2	2	2	2	2	2	2	2	2	2	2	2	2	2	3	3	1	1	2	2	2	1	2	1	2	2	2	2	2	2	3	3	2	2	2	2	2	3	2	2	2	2	2	2	2	2	2	2	2	2
2	2	2	2	2	2	2	2	2	2	2	2	2	2	3	3	1	1	2	2	2	1	2	1	2	2	2	2	2	2	3	3	2	2	2	2	2	3	2	2	2	2	2	2	2	2	2	2	2	2
2	2	2	2	2	2	2	2	2	2	2	2	2	2	3	3	1	1	2	2	2	1	2	1	2	2	2	2	2	2	3	3	4	2	2	2	2	3	2	2	2	2	2	2	2	2	2	2	2	2
2	2	2	2	2	2	2	2	2	2	2	2	2	2	3	3	3	1	2	2	2	1	2	3	2	2	2	2	2	2	3	3	2	2	2	2	2	3	2	2	2	2	2	2	2	2	2	2	2	2
2	2	2	2	2	2	2	2	2	2	2	2	2	2	1	3	1	3	2	2	2	1	2	1	2	2	2	2	2	2	3	3	4	2	2	2	2	3	2	2	2	2	2	2	2	2	2	2	2	2
2	2	2	2	2	2	2	2	2	2	2	2	2	2	3	3	3	1	2	2	2	1	2	1	2	2	2	2	2	2	3	3	2	2	2	2	2	3	2	2	2	2	2	2	2	2	2	2	2	2
2	2	2	2	2	2	2	2	2	2	2	2	2	2	1	3	1	1	2	2	2	1	2	1	2	2	2	2	2	2	3	3	2	2	2	2	2	3	2	2	2	2	2	2	2	2	2	2	2	2
2	2	2	2	2	2	2	2	2	2	2	2	2	2	3	3	1	1	2	2	2	1	2	1	2	2	2	2	2	2	3	3	2	2	2	2	2	3	2	2	2	2	2	2	2	2	2	2	2	2
2	2	2	2	2	2	2	2	2	2	2	2	2	2	3	3	1	1	2	2	2	1	2	3	2	2	2	2	2	2	3	3	2	2	2	2	2	3	2	2	2	2	2	2	2	2	2	2	2	2
2	2	2	2	2	2	2	2	2	2	2	2	2	2	3	3	1	1	2	2	2	1	2	3	2	2	2	2	2	2	3	3	2	2	2	2	2	3	2	2	2	2	2	2	2	2	2	2	2	2
2	2	2	2	2	2	2	2	2	2	2	2	2	2	3	3	1	1	2	2	2	1	2	1	2	2	2	2	2	2	1	3	2	2	2	2	2	3	2	2	2	2	2	2	2	2	2	2	2	2
2	2	2	2	2	2	2	2	2	2	2	2	2	2	3	3	1	1	2	2	2	1	2	1	2	2	2	2	2	2	3	3	2	2	2	2	2	3	2	2	2	2	2	2	2	2	2	2	2	2
2	2	2	2	2	2	2	2	2	2	2	2	2	2	3	3	1	1	2	2	2	1	2	1	2	2	2	2	2	2	1	3	2	2	2	2	2	3	2	2	2	2	2	2	2	2	2	2	2	2
2	2	2	2	2	2	2	2	2	2	2	2	2	2	1	3	1	1	2	2	2	1	2	1	2	2	2	2	2	2	3	3	2	2	2	2	2	3	2	2	2	2	2	2	2	2	2	2	2	2
2	2	2	2	2	2	2	2	2	2	2	2	2	2	1	3	1	1	2	2	2	1	2	1	2	2	2	2	2	2	3	3	2	2	2	2	2	3	2	2	2	2	2	2	2	2	2	2	2	2
2	2	2	2	2	2	2	2	2	2	2	2	2	2	1	3	3	1	2	2	2	1	2	3	2	2	2	2	2	2	3	3	2	2	2	2	2	3	2	2	2	2	2	2	2	2	2	2	2	2
2	2	2	2	2	2	2	2	2	2	2	2	2	2	3	3	1	1	2	2	2	1	2	1	2	2	2	2	2	2	1	3	2	2	2	2	2	3	2	2	2	2	2	2	2	2	2	2	2	2
2	2	2	2	2	2	2	2	2	2	2	2	2	2	3	3	1	1	2	2	2	1	2	3	2	2	2	2	2	2	3	3	4	2	2	2	2	3	2	2	2	2	2	2	2	2	2	2	2	2
2	2	2	2	2	2	2	2	2	2	2	2	2	2	3	3	1	3	2	2	2	1	2	3	2	2	2	2	2	2	3	3	2	2	2	2	2	3	2	2	2	2	2	2	2	2	2	2	2	2
2	2	2	2	2	2	2	2	2	2	2	2	2	2	3	3	1	1	2	2	2	1	2	1	2	2	2	2	2	2	3	3	2	2	2	2	2	3	2	2	2	2	2	2	2	2	2	2	2	2
2	2	2	2	2	2	2	2	2	2	2	2	2	2	3	3	1	1	2	2	2	1	2	1	2	2	2	2	2	2	3	3	2	2	2	2	2	3	2	2	2	2	2	2	2	2	2	2	2	2
2	2	2	2	2	2	2	2	2	2	2	2	2	2	1	3	1	1	2	2	2	1	2	3	2	2	2	2	2	2	3	3	2	2	2	2	2	3	2	2	2	2	2	2	2	2	2	2	2	2
3	1	1	3	1	3	1	3	3	1	1	1	3	1	2	2	2	2	1	3	3	2	3	2	1	1	3	3	3	3	2	2	3	3	1	1	3	4	3	1	1	3	3	1	3	3	1	3	3	3
2	2	2	2	2	2	2	2	2	2	2	2	2	2	3	3	1	1	2	2	2	1	2	1	2	2	2	2	2	2	3	3	2	2	2	2	2	3	2	2	2	2	2	2	2	2	2	2	2	2
1	1	1	1	1	1	1	1	1	1	1	1	1	1	2	2	2	2	1	1	1	2	1	2	1	1	1	1	1	1	2	2	3	1	1	1	1	2	1	1	1	1	1	1	1	1	1	1	1	1
2	2	2	2	2	2	2	2	2	2	2	2	2	2	1	3	3	1	2	2	2	1	2	1	2	2	2	2	2	2	3	3	2	2	2	2	2	3	2	2	2	2	2	2	2	2	2	2	2	2
2	2	2	2	2	2	2	2	2	2	2	2	2	2	3	3	1	1	2	2	2	1	2	1	2	2	2	2	2	2	1	3	2	2	2	2	2	3	2	2	2	2	2	2	2	2	2	2	2	2
2	2	2	2	2	2	2	2	2	2	2	2	2	2	3	3	1	1	2	2	2	1	2	1	2	2	2	2	2	2	3	3	2	2	2	2	2	3	2	2	2	2	2	2	2	2	2	2	2	2
2	2	2	2	2	2	2	2	2	2	2	2	2	2	1	3	3	1	2	2	2	1	2	3	2	2	2	2	2	2	3	3	2	2	2	2	2	3	2	2	2	2	2	2	2	2	2	2	2	2
2	2	2	2	2	2	2	2	2	2	2	2	2	2	1	3	1	1	2	2	2	1	2	1	2	2	2	2	2	2	3	3	2	2	2	2	2	3	2	2	2	2	2	2	2	2	2	2	2	2
2	2	2	2	2	2	2	2	2	2	2	2	2	2	3	3	1	1	2	2	2	1	2	3	2	2	2	2	2	2	3	3	2	2	2	2	2	3	2	2	2	2	2	2	2	2	2	2	2	2
2	2	2	2	2	2	2	2	2	2	2	2	2	2	3	3	3	1	2	2	2	2	2	1	2	2	2	2	2	2	3	3	2	2	2	2	2	3	2	2	2	2	2	2	2	2	2	2	2	2
2	2	2	2	2	2	2	2	2	2	2	2	2	2	3	3	1	1	2	2	2	1	2	3	2	2	2	2	2	2	3	3	2	2	2	2	2	3	2	2	2	2	2	2	2	2	2	2	2	2
2	2	2	2	2	2	2	2	2	2	2	2	2	2	3	3	3	1	2	2	2	1	2	3	2	2	2	2	2	2	3	3	2	2	2	2	2	3	2	2	2	2	2	2	2	2	2	2	2	2
2	2	2	2	2	2	2	2	2	2	2	2	2	2	3	3	1	1	2	2	2	1	2	3	2	2	2	2	2	2	3	3	4	2	2	2	2	3	2	2	2	2	2	2	2	2	2	2	2	2
2	2	2	2	2	2	2	2	2	2	2	2	2	2	1	3	1	1	2	2	2	1	2	3	2	2	2	2	2	2	3	3	2	2	2	2	2	3	2	2	2	2	2	2	2	2	2	2	2	2
2	2	2	2	2	2	2	2	2	2	2	2	2	2	3	3	1	1	2	2	2	1	2	3	2	2	2	2	2	2	3	3	2	2	2	2	2	3	2	2	2	2	2	2	2	2	2	2	2	2
2	2	2	2	2	2	2	2	2	2	2	2	2	2	3	3	3	3	2	2	2	1	2	3	2	2	2	2	2	2	3	3	4	2	2	2	2	3	2	2	2	2	2	2	2	2	2	2	2	2
2	2	2	2	2	2	2	2	2	2	2	2	2	2	3	3	3	1	2	2	2	1	2	1	2	2	2	2	2	2	3	3	2	2	2	2	2	3	2	2	2	2	2	2	2	2	2	2	2	2
2	2	2	2	2	2	2	2	2	2	2	2	2	2	3	3	1	1	2	2	2	1	2	1	2	2	2	2	2	2	3	3	2	2	2	2	2	3	2	2	2	2	2	2	2	2	2	2	2	2
2	2	2	2	2	2	2	2	2	2	2	2	2	2	3	3	1	1	2	2	2	1	2	3	2	2	2	2	2	2	3	3	2	2	2	2	2	3	2	2	2	2	2	2	2	2	2	2	2	2
2	2	2	2	2	2	2	2	2	2	2	2	2	2	3	3	3	1	2	2	2	1	2	1	2	2	2	2	2	2	3	3	2	2	2	2	2	3	2	2	2	2	2	2	2	2	2	2	2	2
2	2	2	2	2	2	2	2	2	2	2	2	2	2	1	3	1	1	2	2	2	3	2	1	2	2	2	2	2	2	3	3	2	2	2	2	2	3	2	2	2	2	2	2	2	2	2	2	2	2
2	2	2	2	2	2	2	2	2	2	2	2	2	2	3	3	1	1	2	2	2	1	2	1	2	2	2	2	2	2	3	3	2	2	2	2	2	3	2	2	2	2	2	2	2	2	2	2	2	2
2	2	2	2	2	2	2	2	2	2	2	2	2	2	3	3	3	1	2	2	2	3	2	3	2	2	2	2	2	2	3	3	2	2	2	2	2	3	2	2	2	2	2	2	2	2	2	2	2	2
2	2	2	2	2	2	2	2	2	2	2	2	2	2	3	3	1	1	2	2	2	1	2	3	2	2	2	2	2	2	3	3	2	2	2	2	2	3	2	2	2	2	2	2	2	2	2	2	2	2
2	2	2	2	2	2	2	2	2	2	2	2	2	2	3	3	1	1	2	2	2	1	2	3	2	2	2	2	2	2	1	3	2	2	2	2	2	3	2	2	2	2	2	2	2	2	2	2	2	2
2	2	2	2	2	2	2	2	2	2	2	2	2	2	1	3	1	1	2	2	2	1	2	1	2	2	2	2	2	2	3	3	2	2	2	2	2	3	2	2	2	2	2	2	2	2	2	2	2	2
2	2	2	2	2	2	2	2	2	2	2	2	2	2	3	3	1	3	2	2	2	1	2	3	2	2	2	2	2	2	3	3	2	2	2	2	2	3	2	2	2	2	2	2	2	2	2	2	2	2
2	2	2	2	2	2	2	2	2	2	2	2	2	2	1	3	3	1	2	2	2	1	2	3	2	2	2	2	2	2	3	3	2	2	2	2	2	3	2	2	2	2	2	2	2	2	2	2	2	2
2	2	2	2	2	2	2	2	2	2	2	2	2	2	3	3	1	1	2	2	2	1	2	3	2	2	2	2	2	2	3	3	2	2	2	2	2	3	2	2	2	2	2	2	2	2	2	2	2	2
2	2	2	2	2	2	2	2	2	2	2	2	2	2	3	3	1	1	2	2	2	1	2	3	2	2	2	2	2	2	3	3	2	2	2	2	2	3	2	2	2	2	2	2	2	2	2	2	2	2
2	2	2	2	2	2	2	2	2	2	2	2	2	2	1	3	1	1	2	2	2	1	2	3	2	2	2	2	2	2	3	3	2	2	2	2	2	3	2	2	2	2	2	2	2	2	2	2	2	2
2	2	2	2	2	2	2	2	2	2	2	2	2	2	3	3	3	3	2	2	2	1	2	3	2	2	2	2	2	2	3	3	2	2	2	2	2	3	2	2	2	2	2	2	2	2	2	2	2	2
3	3	3	3	3	3	3	3	3	3	3	3	3	3	2	4	2	2	3	3	3	2	1	2	3	3	1	3	3	3	2	2	3	3	3	3	3	4	3	1	3	1	3	3	3	3	3	3	3	3
1	3	3	3	3	3	3	3	3	3	3	3	3	3	2	4	2	2	3	3	3	2	3	2	3	3	3	3	3	3	2	2	3	3	3	1	1	4	3	1	3	3	3	3	3	3	3	3	3	3
1	1	1	1	1	1	1	1	1	1	1	1	1	1	2	2	2	2	1	1	1	2	1	2	1	1	1	1	1	1	2	2	3	1	1	1	1	2	1	1	1	1	1	1	1	1	1	1	1	1
1	3	3	3	3	3	3	3	3	3	1	3	3	3	2	4	2	2	3	3	3	2	3	2	3	3	3	3	3	3	2	2	3	1	3	3	3	4	1	3	3	3	3	3	3	1	3	3	3	3
2	2	2	2	2	2	2	2	2	2	2	2	2	2	3	3	1	1	2	2	2	1	2	3	2	2	2	2	2	2	3	3	2	2	2	2	2	3	2	2	2	2	2	2	2	2	2	2	2	2
2	2	2	2	2	2	2	2	2	2	2	2	2	2	1	3	1	1	2	2	2	1	2	3	2	2	2	2	2	2	1	3	2	2	2	2	2	3	2	2	2	2	2	2	2	2	2	2	2	2
3	3	3	3	3	3	3	3	3	3	1	3	3	3	2	2	2	2	3	3	3	2	3	2	3	3	3	3	3	3	2	2	3	3	3	3	3	4	1	3	1	1	3	3	3	3	3	3	3	1
1	3	1	1	1	1	1	3	1	1	1	1	1	1	2	2	2	2	1	3	1	2	1	2	1	1	1	1	1	1	2	2	1	1	3	1	1	4	1	1	1	1	1	1	1	1	1	1	1	1
2	2	2	2	2	2	2	2	2	2	2	2	2	2	3	3	3	1	2	2	2	1	2	1	2	2	2	2	2	2	3	3	2	2	2	2	2	3	2	2	2	2	2	2	2	2	2	2	2	2
3	3	3	3	3	3	3	3	3	3	3	3	3	3	4	4	2	2	3	3	3	2	3	2	3	3	3	3	3	3	2	4	3	3	3	3	3	2	3	3	3	3	3	3	3	1	3	3	3	3
1	3	3	3	3	3	3	3	3	3	3	3	3	3	2	2	2	2	3	3	3	2	3	2	3	3	3	3	3	3	2	4	3	1	3	3	3	4	3	3	3	1	3	3	3	3	3	3	3	3
1	3	3	3	1	3	1	3	3	3	1	1	3	3	2	2	2	2	3	1	3	2	3	2	1	3	3	3	3	3	2	2	3	1	3	3	1	4	1	3	1	3	3	3	3	3	1	3	3	3
2	2	2	2	2	2	2	2	2	2	2	2	2	2	3	3	3	1	2	2	2	1	2	1	2	2	2	2	2	2	3	3	2	2	2	2	2	3	2	2	2	2	2	2	2	2	2	2	2	2
1	1	3	3	1	3	1	3	1	1	1	1	3	3	2	2	2	2	1	3	3	2	3	2	3	1	1	1	1	1	2	2	3	3	1	1	3	4	1	3	1	3	3	3	3	1	3	3	3	1
2	2	2	2	2	2	2	2	2	2	2	2	2	2	3	3	1	1	2	2	2	1	2	1	2	2	2	2	2	2	3	3	2	2	2	2	2	3	2	2	2	2	2	2	2	2	2	2	2	2
2	2	2	2	2	2	2	2	2	2	2	2	2	2	3	3	3	3	2	2	2	1	2	3	2	2	2	2	2	2	3	3	2	2	2	2	2	3	2	2	2	2	2	2	2	2	2	2	2	2
2	2	4	4	2	4	2	4	2	2	2	2	4	4	3	3	3	3	2	4	4	3	4	3	4	2	2	2	2	2	3	3	4	4	2	2	4	5	2	4	2	4	4	4	4	2	4	4	4	2
[truncated: 256 more columns]

## Sheet: document-HUBS
Document	Disasters and Tragedies	Douyin	Economy and Finance	Facebook	Health and Science	Instagram	Linkedin	Livejournal	Odnoklassniki	Other	Politics	Sina Weibo	Snapchat	Social Issues	Telegram	Tik Tok	Twitter	Vkontakte	Wechat	Whatsapp	Youtube
Abdoh - 2022 - Online health information seeking and digital heal	0	0	3	5	405	6	0	0	0	0	34	0	1	14	1	0	8	0	1	2	16
Abul-Fottouh et al. - 2020 - Examining algorithmic biases in YouTube's recommen	0	0	2	3	328	0	0	0	0	1	15	0	0	7	0	0	0	0	0	0	72
Agusto et al. - 2023 - Impact of public sentiments on the transmission of	0	0	1	2	294	0	0	0	0	7	107	0	0	13	0	0	22	0	0	0	0
Amoudi et al. - 2022 - Arabic rumor detection A comparative study	0	0	0	3	10	0	0	0	0	0	15	0	0	8	0	0	14	0	0	0	0
Andrade - 2019 - Paving the way for regulation How the case agains	1	0	22	163	7	3	0	0	0	2	121	0	0	57	0	0	4	0	0	5	1
Arbane et al. - 2023 - Social media-based COVID-19 sentiment classificati	0	0	3	0	57	0	0	0	0	0	28	0	0	13	0	0	35	0	0	0	0
Atehortua e Patino - 2021 - COVID-19, a tale of two pandemics Novel coronavir	0	0	5	7	185	1	0	0	0	4	51	0	0	11	0	0	5	0	0	7	2
Beletsky et al. - 2020 - Fentanyl panic goes viral The spread of misinform	1	0	3	13	36	0	0	0	0	0	16	0	0	12	0	0	0	0	0	0	0
Bempong et al. - 2019 - Precision Global Health - The case of Ebola A sco	0	0	1	3	169	1	0	0	0	0	51	0	0	24	0	0	11	0	0	0	5
Boothby et al. - 2021 - Credibility of scientific information on social me	0	0	0	2	62	0	0	0	0	3	29	0	0	16	0	0	56	0	0	0	1
Boyacı Yıldırım - 2023 - COVID-19 Infodemic A study on the Fragile Five co	1	0	8	46	199	2	0	0	0	2	59	0	0	18	2	2	28	0	0	24	5
Brigo et al. - 2021 - Digital work engagement among Italian neurologists	0	0	3	5	53	0	1	0	0	2	13	0	0	12	0	0	1	0	0	8	1
Calleja-Solanas et al. - 2021 - Quantifying the drivers behind collective attentio	14	0	0	2	19	0	0	0	0	0	35	0	0	17	0	0	19	0	0	0	0
Diaz et al. - 2022 - The Politicization of Ivermectin Tweets during the	0	0	3	1	77	0	0	0	0	2	48	0	0	4	0	0	16	0	0	0	0
Gareau et al. - 2022 - COVID-19 in South Carolina Experiences Using Face	0	0	18	34	244	0	0	0	0	1	86	0	0	32	0	0	3	0	0	0	1
Gaviria-Mendoza et al. - 2022 - Self-medication and the ‘infodemic’ during mandato	0	0	6	1	81	0	0	0	0	0	15	0	0	6	0	0	0	0	0	10	0
Grundmann et al. - 2022 - How essential is kratom availability and use durin	0	0	1	4	50	2	0	0	0	0	19	0	0	17	0	0	10	0	0	0	0
Imam et al. - 2022 - OCR post-correction for detecting adversarial text	0	0	1	8	2	0	0	0	0	0	23	1	0	19	0	0	8	0	0	0	0
Isa et al. - 2022 - INDOBERT FOR INDONESIAN FAKE NEWS DETECTION	0	0	0	2	0	0	0	0	0	3	6	0	0	4	0	0	4	0	0	2	0
Jain - 2022 - An entropy-based method to control COVID-19 rumors	0	0	8	4	38	20	0	0	0	2	43	0	0	32	0	0	36	0	0	0	1
Kaddoura et al. - 2022 - A systematic literature review on spam content det	0	0	3	21	3	0	0	0	0	0	40	1	0	16	0	0	48	0	0	0	6
Kothari et al. - 2021 - How do Canadian public health agencies respond to	0	0	2	9	77	2	0	0	0	0	70	0	0	7	0	0	21	0	0	0	1
Lentzen et al. - 2022 - A retrospective analysis of social media posts per	0	0	0	2	183	86	0	0	0	0	18	0	0	13	0	0	81	0	0	0	3
Loeb et al. - 2021 - Quality of Bladder Cancer Information on YouTube[F	0	0	0	0	11	0	0	0	0	0	8	0	0	6	0	0	1	0	0	0	27
Malhotra - 2020 - A Relationship-Centered and Culturally Informed Ap	0	0	1	8	27	0	0	0	0	0	23	0	0	13	2	0	7	0	4	16	0
McDowell e Vetter - 2020 - It Takes a Village to Combat a Fake News Army Wik	0	0	60	12	6	0	0	0	0	3	45	0	0	44	0	0	0	0	0	0	7
Murdock et al. - 2023 - Identifying cross-platform user relationships in 2	1	0	5	24	6	14	0	0	0	1	109	0	1	4	0	0	36	0	0	0	11
Naranjo-Zolotov et al. - 2021 - Drivers of online social media addiction in the co	0	0	2	30	5	3	0	0	0	0	57	0	1	16	0	0	2	0	0	3	0
open_file_10	0	0	2	0	139	2	0	0	0	0	40	0	0	7	1	2	4	0	0	1	51
open_file_103	0	0	1	4	9	0	0	0	0	4	37	1	1	11	0	0	9	0	0	0	0
open_file_105	0	0	4	6	402	5	0	0	0	9	75	0	0	36	0	1	7	0	0	11	4
open_file_106	0	0	1	2	154	0	0	0	0	0	174	4	0	25	0	1	5	0	114	0	0
open_file_107	0	0	2	4	3	3	0	0	0	0	27	0	0	7	0	0	31	0	0	0	0
open_file_110	0	0	3	2	11	1	0	0	0	1	11	0	0	13	0	0	4	0	0	0	0
open_file_114	0	0	18	1	26	1	1	0	0	0	62	0	0	18	0	0	29	0	0	0	0
open_file_115	0	0	8	28	1	0	0	0	0	0	44	0	0	11	20	0	8	10	0	0	3
open_file_117	5	0	6	19	1	4	0	0	0	4	40	0	0	10	0	0	25	0	0	1	0
open_file_118	0	0	1	3	45	2	0	0	0	0	5	0	0	2	0	0	2	0	0	0	0
open_file_120	0	0	3	0	8	0	0	0	0	0	63	0	0	7	0	0	2	0	0	0	0
open_file_121	0	0	0	1	174	8	0	0	0	0	37	0	0	3	0	1	3	0	0	0	34
open_file_122	0	0	7	0	608	0	0	0	0	0	78	0	0	78	0	0	0	0	5	0	0
open_file_127	0	0	2	1	119	1	0	0	0	0	36	0	0	6	0	1	2	0	0	0	31
open_file_128	0	0	3	0	100	0	0	0	0	1	97	0	0	22	0	0	58	0	0	0	0
open_file_129	0	0	7	34	9	0	0	0	0	1	40	0	0	15	31	0	94	0	0	0	4
open_file_132	0	0	2	1	34	1	0	0	0	0	23	0	0	3	0	0	18	0	0	1	0
open_file_134	0	0	0	102	271	0	0	0	0	12	42	0	0	15	0	0	0	0	0	0	0
open_file_139	0	0	1	57	14	2	0	0	0	0	136	0	0	48	0	1	5	0	2	8	6
open_file_140	0	0	5	1	103	0	0	0	0	0	70	0	0	40	0	0	54	0	0	0	1
open_file_143	0	0	20	3	13	4	0	1	0	7	39	0	2	15	0	2	3	0	0	0	87
open_file_144	0	0	1	3	19	0	0	0	0	0	16	0	0	12	0	0	25	0	0	0	0
open_file_146	1	0	2	1	115	0	0	0	0	2	13	0	0	4	0	0	2	0	0	0	0
open_file_147	0	0	0	9	147	0	0	0	0	0	87	0	0	20	0	0	49	0	0	0	3
open_file_148	0	0	1	1	81	0	0	0	0	42	34	0	0	17	0	0	15	0	0	0	0
open_file_149	0	0	5	0	112	0	0	0	2	0	68	0	0	26	0	0	0	6	0	0	0
open_file_150	0	0	2	139	171	1	0	0	0	0	46	0	1	10	0	0	2	0	0	1	1
open_file_151	0	0	0	4	167	0	0	0	0	2	126	0	0	60	0	0	3	0	0	0	0
open_file_157	0	0	0	0	34	0	0	0	0	3	33	0	0	75	0	0	19	0	0	0	0
open_file_158	0	0	3	4	9	0	1	0	0	0	39	2	0	16	0	0	26	0	0	0	0
open_file_163	5	0	4	0	23	0	0	0	0	0	74	0	0	24	0	0	102	0	0	0	0
open_file_165	1	0	0	8	62	11	0	0	0	13	13	0	0	7	7	6	11	0	0	10	12
open_file_168	0	0	2	0	65	28	0	0	0	0	25	0	0	20	0	0	35	0	0	0	0
open_file_17	0	0	3	2	319	0	2	0	0	0	26	0	0	16	2	0	0	0	0	2	0
open_file_172	0	0	0	20	7	0	0	0	0	0	92	0	0	11	0	33	11	0	0	1	19
open_file_175	0	0	7	0	31	9	0	0	0	0	66	0	0	31	0	1	0	0	0	0	1
open_file_178	0	0	4	10	19	1	0	0	0	0	51	0	0	9	0	0	5	0	0	2	1
open_file_179	0	0	0	4	14	1	0	0	0	0	31	0	0	8	0	0	54	0	0	0	0
open_file_18	0	0	6	15	55	17	0	0	0	0	63	0	0	16	0	0	16	0	0	1	4
open_file_184	0	0	8	1	119	0	0	0	0	0	29	0	0	27	0	0	0	0	0	1	0
open_file_187	0	0	1	0	106	0	0	0	0	3	44	0	0	11	1	0	44	0	0	0	1
open_file_190	0	0	0	1	60	1	0	0	0	0	32	0	0	5	0	1	35	0	1	0	0
open_file_198	0	0	0	0	21	0	0	0	0	0	16	0	0	3	0	0	0	0	0	0	47
open_file_200	0	0	8	22	16	0	0	0	0	4	84	0	0	34	3	0	13	0	0	3	0
open_file_202	1	0	5	15	203	8	4	0	0	0	59	0	3	29	0	0	8	0	0	12	4
open_file_207	0	2	0	24	247	6	0	0	0	8	64	0	0	11	0	9	26	0	8	5	24
open_file_209	0	0	0	5	99	2	0	0	0	0	39	0	0	19	0	0	4	0	0	67	1
open_file_213	0	0	2	4	5	2	0	0	0	0	57	0	0	13	18	0	5	0	0	108	2
open_file_220	1	0	6	1	78	1	0	0	0	12	29	0	0	23	0	0	31	0	0	1	0
open_file_222	0	0	0	0	286	0	0	0	0	0	42	0	0	13	0	2	2	0	13	0	0
open_file_226	0	0	3	43	78	3	0	0	0	1	74	0	2	15	0	3	54	0	0	0	30
open_file_227	0	0	0	8	28	0	0	0	0	0	65	0	0	56	1	0	10	0	0	93	1
open_file_229	0	0	6	5	216	6	0	0	0	10	28	0	0	13	0	0	3	0	0	1	12
open_file_23	0	0	1	1	9	0	0	0	0	0	25	0	0	18	0	0	7	0	0	0	0
open_file_230	0	0	1	4	397	1	0	0	0	2	103	0	1	32	0	0	41	0	0	0	0
open_file_232	0	0	0	2	30	1	0	0	0	0	19	0	0	8	0	0	20	0	0	0	1
open_file_233	0	0	1	3	54	1	0	0	0	1	25	0	0	5	0	0	22	0	0	0	0
open_file_234	0	0	4	1	232	1	0	0	0	2	116	0	0	8	0	0	63	0	0	0	1
open_file_238	1	0	7	197	357	0	0	0	0	0	101	0	0	58	0	0	0	0	0	0	0
open_file_239	0	0	0	2	62	0	0	0	0	3	29	0	0	16	0	0	56	0	0	0	1
open_file_24	0	0	2	14	539	0	0	0	0	0	38	0	0	15	0	0	5	0	0	11	2
open_file_240	0	0	5	6	81	1	0	0	0	1	65	0	0	9	0	0	5	0	0	0	0
open_file_242	0	0	2	17	75	11	0	0	0	0	41	0	0	70	0	0	13	0	0	9	0
open_file_243	0	0	4	2	109	2	0	0	0	5	82	0	1	34	0	0	47	0	0	6	1
open_file_244	0	0	4	10	92	3	1	0	0	1	52	0	1	17	1	1	56	0	0	2	2
open_file_245	0	0	37	4	153	0	0	0	0	0	156	0	0	18	0	0	44	0	0	1	0
open_file_249	0	0	1	17	430	0	0	0	0	0	27	0	0	12	0	0	4	0	0	0	1
open_file_251	0	0	0	0	74	0	0	0	0	0	23	0	0	3	0	0	35	0	0	0	0
open_file_255	0	0	11	0	127	1	0	0	0	0	45	0	0	21	0	0	32	0	0	0	0
open_file_258	0	0	7	2	93	1	0	0	0	0	42	0	0	13	0	0	64	0	0	0	0
open_file_259	0	0	9	10	36	4	2	0	0	5	46	1	0	29	0	0	13	0	0	0	1
open_file_261	0	0	8	5	93	0	0	0	0	23	96	0	0	15	0	0	48	0	0	0	3
open_file_262	0	0	4	48	35	24	0	0	0	7	127	0	0	25	1	22	38	0	0	0	12
open_file_263	0	0	7	1	0	0	0	0	0	0	40	0	1	56	0	0	11	0	0	0	0
open_file_264	0	0	4	4	2	1	0	0	0	0	76	0	0	43	0	0	39	0	0	0	3
open_file_265	0	0	1	0	91	0	0	0	0	0	10	0	0	5	0	0	0	0	0	0	72
open_file_267	3	0	0	44	18	0	0	0	0	2	34	0	0	5	0	0	24	0	0	0	29
open_file_269	0	0	3	7	277	4	0	0	0	1	111	0	0	13	0	0	25	0	0	0	0
open_file_27	136	0	0	2	152	0	0	0	0	0	61	0	0	171	1	0	57	0	0	0	0
open_file_270	0	0	3	41	47	6	0	0	0	1	130	0	0	29	0	1	0	0	0	2	1
open_file_271	0	0	5	10	392	4	0	0	0	4	30	0	4	18	0	5	3	0	0	0	20
open_file_272	0	0	1	4	223	0	0	0	0	0	45	0	0	11	0	0	11	0	0	0	0
open_file_277	0	0	1	0	4	0	0	0	0	0	39	0	0	12	0	0	35	0	0	0	0
open_file_278	0	0	1	41	66	0	0	0	0	0	54	0	0	2	0	0	0	0	0	0	6
open_file_279	0	0	0	1	0	0	0	0	0	0	32	0	0	9	0	0	60	0	0	0	0
open_file_280	1	0	3	2	250	0	0	0	0	0	60	0	0	8	0	0	0	0	0	0	29
open_file_281	0	0	2	0	47	0	0	0	0	0	47	0	0	14	2	0	2	0	0	2	0
open_file_283	0	0	1	2	1	0	1	0	0	1	31	0	0	9	0	0	39	0	0	0	0
open_file_286	0	0	2	9	77	2	0	0	0	0	70	0	0	7	0	0	21	0	0	0	1
open_file_288	0	0	4	1	178	1	0	0	0	0	25	0	0	14	0	0	8	0	0	2	3
open_file_29	0	0	1	0	234	0	0	0	0	2	40	0	0	7	0	0	28	0	0	0	0
open_file_290	0	0	5	7	185	1	0	0	0	4	51	0	0	11	0	0	5	0	0	7	2
open_file_291	0	0	4	1	66	1	0	0	0	2	50	1	0	10	0	0	28	0	0	0	0
open_file_292	0	0	3	26	103	42	0	0	0	0	34	0	0	12	0	1	28	0	0	17	37
open_file_295	0	0	0	0	0	1	0	0	0	0	8	0	0	5	0	0	28	0	0	0	0
open_file_297	0	0	0	28	15	0	0	0	0	1	26	0	0	9	0	0	1	0	0	0	0
open_file_298	0	0	0	37	76	1	0	0	0	14	43	0	0	14	0	0	13	0	0	0	8
open_file_299	2	0	1	5	108	0	0	0	0	1	66	0	0	11	0	0	9	0	1	0	2
open_file_303	4	0	21	2	125	0	0	0	0	1	43	0	0	51	0	0	9	0	0	0	2
open_file_304	0	0	5	1	194	3	0	0	0	0	63	0	0	22	0	0	19	0	0	0	0
open_file_305	0	0	0	1	2	1	0	0	0	0	0	0	0	0	0	0	1	0	0	0	0
open_file_307	0	0	0	0	93	0	0	0	0	0	14	0	0	3	0	0	0	0	0	0	31
open_file_309	0	0	7	3	30	3	0	0	0	0	35	0	0	19	0	0	20	0	0	0	0
open_file_311	0	0	7	7	68	0	0	0	0	4	56	1	0	4	2	0	20	0	0	0	0
open_file_313	1	10	11	121	9	1	0	0	0	0	68	0	0	31	0	142	0	0	1	0	2
open_file_314	0	0	0	3	42	1	0	0	0	0	29	0	4	21	1	0	8	0	0	8	0
open_file_315	2	0	1	23	10	8	6	0	0	2	37	0	2	27	0	0	29	0	0	11	11
open_file_318	0	0	1	1	70	0	0	0	0	0	32	0	0	24	1	0	42	0	0	0	0
open_file_32	0	0	5	3	127	0	0	0	0	0	41	0	0	11	6	0	0	0	0	2	0
open_file_321	0	0	1	0	12	0	0	0	0	0	9	0	0	2	0	0	0	0	0	0	19
open_file_323	0	0	0	57	212	0	0	0	0	0	23	0	0	12	0	0	6	0	1	0	12
open_file_326	0	0	5	3	290	1	0	0	0	0	34	0	0	20	0	0	1	0	0	0	1
open_file_327	0	0	1	1	47	0	0	0	0	0	9	0	0	3	0	0	8	0	0	0	45
open_file_328	0	0	8	16	7	0	0	0	0	1	140	0	0	21	0	0	31	0	1	0	2
open_file_329	1	0	14	7	22	0	2	0	0	0	163	0	0	39	0	0	1	0	0	0	1
open_file_330	0	0	29	2	168	1	0	0	0	0	112	0	0	25	0	0	3	0	0	2	0
open_file_333	0	0	0	0	192	0	0	0	0	11	11	0	0	3	0	0	5	0	0	0	53
open_file_338	0	0	1	0	0	0	0	0	0	0	28	0	0	10	0	0	48	0	0	0	0
open_file_341	0	0	1	40	10	4	0	0	0	0	9	0	4	12	0	2	2	0	4	2	3
open_file_342	11	0	2	2	3	0	0	0	0	0	6	0	0	1	0	0	7	0	0	0	0
open_file_343	0	0	13	10	28	0	0	0	0	2	51	6	0	17	0	0	24	0	0	0	0
open_file_345	0	0	0	3	3	0	0	0	0	0	20	0	0	13	0	0	30	0	0	0	0
open_file_346	0	0	0	45	154	0	0	0	0	0	19	0	0	9	0	0	1	0	0	0	0
open_file_35	0	0	0	1	27	0	0	0	0	0	12	0	0	45	0	0	43	0	0	0	0
open_file_350	0	0	0	2	174	0	0	0	0	34	142	0	0	11	0	0	61	0	0	0	1
open_file_355	0	0	1	0	55	0	0	0	0	18	25	0	0	1	0	2	25	0	0	0	10
open_file_357	2	0	1	14	8	0	0	0	0	1	78	0	0	22	0	0	11	0	0	0	3
open_file_36	0	0	1	0	127	0	0	0	0	0	17	0	0	1	0	0	0	0	0	1	65
open_file_360	1	0	6	0	135	0	0	0	0	0	75	0	0	20	0	0	17	0	0	0	0
open_file_363	0	0	0	0	26	0	0	0	0	0	4	0	0	4	0	0	2	0	0	0	0
open_file_364	0	0	2	4	161	4	3	0	0	3	55	0	0	7	0	0	78	0	0	0	5
open_file_37	0	0	2	2	14	0	0	0	0	0	72	0	0	105	0	1	45	0	0	0	0
open_file_371	2	0	6	1	93	0	1	0	0	2	30	0	0	3	0	0	14	0	0	0	0
open_file_372	0	0	0	4	67	0	0	0	0	0	42	0	0	11	0	0	4	0	0	0	0
open_file_376	0	0	1	1	99	1	0	0	0	0	57	0	0	4	0	0	2	0	0	0	60
open_file_377	0	0	2	11	145	6	3	0	0	0	33	0	3	11	3	5	7	1	4	3	4
open_file_378	0	0	1	4	177	0	0	0	0	74	41	0	0	10	0	0	47	0	0	1	10
open_file_38	0	0	0	8	21	1	0	0	0	6	19	0	0	9	1	1	102	0	0	1	1
open_file_381	0	0	5	0	126	0	0	0	0	0	59	0	0	9	0	0	61	0	0	0	0
open_file_382	1	0	0	1	190	0	0	0	0	0	62	0	0	14	0	0	24	0	0	0	0
open_file_385	0	0	2	49	325	1	1	0	0	1	85	1	0	12	0	0	35	0	0	0	0
open_file_39	16	0	4	2	9	1	0	0	0	3	78	0	0	158	0	0	34	0	0	0	0
open_file_393	0	0	1	3	66	2	0	0	0	0	38	0	0	2	0	0	14	0	0	1	0
open_file_396	0	0	20	101	454	1	0	0	0	1	37	0	0	11	0	0	0	0	0	0	1
open_file_398	0	0	0	2	0	0	0	0	0	0	14	0	0	7	0	0	36	0	0	0	0
open_file_400	0	0	9	17	0	1	0	0	0	4	202	0	0	22	0	0	5	0	0	0	0
open_file_401	0	0	2	12	3	11	0	0	0	8	147	0	0	25	0	0	22	0	0	0	0
open_file_402	0	0	1	2	97	0	0	0	0	56	43	0	0	21	0	0	7	0	0	3	1
open_file_404	0	0	0	5	17	0	0	0	0	0	15	0	0	2	0	0	7	0	0	0	0
open_file_406	0	0	1	2	163	0	0	0	0	0	92	0	0	11	0	0	55	0	0	0	2
open_file_407	2	0	4	1	46	1	0	0	0	1	28	1	0	23	0	0	52	0	0	0	0
open_file_409	1	0	1	1	599	0	0	0	0	2	35	0	0	8	0	0	85	0	0	0	1
open_file_41	0	0	0	5	183	5	0	0	0	0	45	0	1	116	0	1	20	0	0	0	0
open_file_410	0	0	0	1	25	0	0	0	0	0	8	0	0	0	0	0	2	0	0	1	0
open_file_412	0	0	4	1	5	0	0	0	0	0	151	0	0	135	0	0	130	0	0	0	1
open_file_415	3	0	7	6	14	0	0	0	0	0	20	1	0	13	0	0	52	0	0	0	1
open_file_418	0	0	1	1	220	2	0	0	0	2	28	0	0	7	0	0	39	0	0	0	4
open_file_426	0	0	2	0	0	0	0	0	0	1	211	0	0	17	0	0	78	0	0	0	0
open_file_43	0	0	0	2	48	0	0	0	0	4	52	0	0	18	0	0	73	0	0	2	0
open_file_430	0	0	4	2	2	0	0	0	0	2	93	0	0	12	0	0	2	0	0	0	0
open_file_436	2	0	1	37	7	0	0	0	0	11	68	0	0	27	0	0	12	0	0	0	1
open_file_438	0	0	0	6	38	0	0	0	0	0	17	0	0	1	0	0	0	0	0	0	1
open_file_439	0	0	0	20	0	1	0	0	0	0	12	2	0	3	0	0	36	0	0	1	33
open_file_442	0	0	3	0	1	0	0	0	0	0	43	0	0	10	0	0	15	0	0	80	0
open_file_443	0	0	16	16	5	1	0	0	0	0	268	0	0	15	0	0	0	0	0	26	0
open_file_445	6	0	13	29	12	1	0	0	0	0	62	0	0	32	0	0	9	0	0	1	1
open_file_449	0	0	5	56	1	0	0	0	0	0	33	0	0	21	0	0	17	0	0	0	19
open_file_450	0	0	14	133	31	5	0	0	0	0	157	0	0	73	0	0	92	0	0	1	0
open_file_453	27	0	6	20	149	0	2	0	0	0	102	2	0	65	0	0	25	0	0	1	1
open_file_456	0	0	1	4	179	0	0	0	0	0	35	0	0	9	0	0	0	0	0	0	56
open_file_459	0	0	0	15	69	0	0	0	0	0	74	0	0	6	0	0	12	0	0	0	0
open_file_461	7	0	1	2	5	0	0	0	0	5	17	3	0	7	0	0	43	0	0	0	0
open_file_463	0	0	0	0	1	0	0	0	0	0	57	0	0	5	0	0	68	0	0	0	0
open_file_464	0	0	2	19	127	10	0	0	0	0	27	0	0	20	0	0	4	0	0	3	1
open_file_465	0	0	0	0	22	0	0	0	0	0	10	0	0	1	0	0	0	0	0	0	22
open_file_467	0	0	1	113	82	1	1	0	0	0	24	0	0	21	0	0	14	0	0	0	0
open_file_474	1	0	0	0	0	0	0	0	0	0	97	0	0	30	0	0	62	0	0	0	0
open_file_477	1	0	0	1	99	0	0	0	0	0	15	0	0	8	0	0	0	0	0	0	54
open_file_49	0	0	1	0	69	0	0	0	0	0	10	0	0	4	0	0	0	0	0	0	75
open_file_52	0	0	2	4	88	2	0	0	0	0	24	0	0	8	0	0	4	0	0	0	170
open_file_53	0	0	0	13	2	9	0	0	0	0	31	0	0	17	0	0	11	0	0	0	0
open_file_54	0	0	1	1	41	3	0	0	0	0	32	0	0	45	0	1	12	0	0	1	0
open_file_55	0	0	1	4	24	4	0	0	0	0	13	0	0	4	0	0	42	0	0	0	7
open_file_56	0	0	1	6	567	2	0	0	0	1	31	0	0	7	0	0	50	0	0	0	7
open_file_57	1	0	2	118	187	1	0	0	0	3	89	0	0	16	0	0	121	0	0	0	0
open_file_58	0	0	0	2	9	0	0	0	0	0	24	0	0	15	0	0	16	0	0	0	0
open_file_59	0	0	9	27	122	0	0	0	0	9	46	0	0	8	3	0	28	0	0	0	110
open_file_6	1	0	6	102	45	0	0	0	0	16	272	0	0	38	1	0	11	0	1	6	10
open_file_60	0	0	3	1	110	0	0	0	0	7	105	0	0	15	0	0	69	0	0	0	3
open_file_61	0	0	4	16	3	10	0	0	0	2	108	0	0	58	56	0	39	3	0	2	31
open_file_62	0	0	2	1	9	0	0	0	0	0	15	0	0	10	0	0	68	0	0	0	0
open_file_63	0	0	17	39	43	9	3	1	0	1	66	1	0	40	1	0	75	0	0	2	15
open_file_64	1	0	1	8	17	0	0	0	0	15	54	0	0	17	1	0	72	0	0	0	88
open_file_65	0	0	0	9	11	0	0	0	0	4	35	4	0	21	0	0	44	0	0	0	2
open_file_68	1	0	4	4	302	1	1	0	0	0	71	0	1	17	0	0	42	0	0	1	3
open_file_69	122	0	0	3	135	1	0	0	0	0	63	0	0	157	0	0	94	0	0	0	0
open_file_7	0	0	85	16	13	3	0	0	0	0	215	0	0	43	0	0	5	0	0	0	264
open_file_70	0	0	3	2	43	2	0	0	0	0	11	0	0	7	0	0	15	0	0	0	0
open_file_71	0	0	4	13	47	4	0	0	0	0	106	0	0	19	0	0	61	0	0	131	2
open_file_73	0	0	12	2	181	1	0	0	0	8	29	0	0	15	4	1	0	0	0	3	103
open_file_74	0	0	0	4	66	0	0	0	0	0	30	0	0	8	0	0	4	0	0	0	76
open_file_76	2	0	3	0	73	14	0	0	0	0	31	0	0	17	0	0	0	0	0	0	55
open_file_78	0	0	0	1	67	1	0	0	0	0	135	0	0	119	0	0	45	0	0	0	0
open_file_79	2	0	11	112	17	7	0	0	0	0	56	0	0	41	1	0	16	0	0	6	1
open_file_8	0	0	7	2	89	2	0	0	0	0	91	0	0	12	0	0	7	0	0	25	1
open_file_80	0	0	5	24	296	0	0	0	0	0	52	0	0	22	0	0	9	0	0	0	0
open_file_81	0	0	1	2	178	0	0	0	0	0	45	0	0	5	0	0	33	0	0	0	0
open_file_82	0	0	1	9	189	3	2	0	0	0	36	0	0	15	0	1	13	0	0	0	0
open_file_87	0	0	3	2	440	2	0	0	0	2	17	0	0	26	0	0	2	0	0	0	2
open_file_88	0	0	3	4	339	7	1	0	0	0	32	0	1	6	0	1	7	0	0	0	2
open_file_89	1	0	25	5	20	1	0	0	0	2	31	0	0	29	0	0	7	0	0	1	1
open_file_9	1	0	2	5	27	1	0	0	0	1	175	0	0	26	0	0	154	0	0	2	0
open_file_92	2	0	0	3	4	0	0	0	0	3	11	1	0	7	0	0	12	0	0	0	2
open_file_93	0	0	6	16	99	9	2	0	0	1	79	0	0	23	0	0	12	0	0	36	9
open_file_95	0	0	1	5	112	0	0	0	0	0	23	0	0	143	0	0	0	0	0	12	0
open_file_96	0	0	1	0	165	0	0	0	0	1	34	0	0	11	0	0	6	0	0	0	41
open_file_97	0	0	8	1	176	1	0	0	0	2	37	0	0	10	0	0	29	0	0	0	0
open_file_98	0	0	1	19	480	8	0	0	0	22	51	0	3	26	3	9	48	1	5	3	23
open_file_99	1	0	3	6	140	0	0	0	0	0	135	0	0	104	0	0	3	0	0	0	6
Pang et al. - 2022 - Tackling fake news in socially mediated public sph	0	0	9	9	61	1	0	0	0	0	217	1	1	15	0	0	9	0	89	0	0
Röchert et al. - 2021 - The Networked Context of COVID-19 Misinformation	1	0	0	4	152	3	0	0	0	1	56	0	0	21	0	0	14	0	0	0	79
Rotolo et al. - 2022 - A coordinated strategy to develop and distribute i	0	0	1	10	135	10	1	0	0	2	12	0	0	8	0	0	14	0	0	0	0
Satu et al. - 2021 - TClustVID A novel machine learning classification	0	0	2	4	64	2	0	0	0	0	94	0	0	57	0	0	52	0	0	0	2
sci_file_416	4	0	0	84	9	0	0	0	0	0	200	0	0	18	0	0	6	0	0	0	0
sci_file_417	2	0	3	2	15	1	0	0	0	1	56	0	0	20	0	0	55	0	0	0	0
sci_file_419	0	0	1	1	477	0	0	0	0	0	65	0	0	29	0	0	1	0	15	0	0
sci_file_420	0	0	0	18	2	1	0	0	0	2	148	0	0	15	0	0	13	0	0	11	1
sci_file_424	0	0	1	5	32	0	0	0	0	0	9	0	0	0	0	0	9	0	0	0	3
sci_file_427	0	0	0	34	12	0	0	0	0	0	10	0	0	10	0	0	4	0	0	0	0
sci_file_428	0	0	3	26	1	0	0	0	0	0	91	0	0	51	0	0	0	0	0	0	0
sci_file_429	4	0	3	5	22	0	0	0	0	3	190	0	0	21	0	0	8	0	0	1	0
sci_file_432	0	0	10	6	1	0	0	0	0	0	37	0	0	13	0	0	3	0	0	0	0
sci_file_434	0	0	0	0	30	0	0	0	0	0	20	0	0	10	0	0	0	0	0	0	257
sci_file_437	0	0	0	1	19	1	0	0	0	0	10	0	0	8	0	0	1	0	0	0	36
sci_file_440	0	0	1	57	50	1	0	0	0	1	23	0	0	9	0	0	26	0	0	0	58
sci_file_447	0	0	18	6	3	0	0	0	0	0	38	0	0	33	0	0	1	0	0	0	112
sci_file_448	0	0	0	4	47	3	0	0	0	0	10	0	1	1	0	0	4	0	0	0	1
sci_file_451	2	0	6	8	0	3	0	0	0	0	162	0	0	17	1	0	16	0	0	0	0
sci_file_457	0	0	1	4	74	3	0	0	0	0	14	0	0	1	0	0	3	0	0	20	0
sci_file_460	0	0	0	1	0	0	0	0	0	3	35	4	0	10	0	0	20	0	0	0	0
sci_file_466	0	0	1	10	185	0	0	0	0	34	18	0	0	4	0	0	7	0	0	0	0
sci_file_469	0	0	1	2	35	0	1	0	0	0	23	0	0	8	0	0	118	0	0	0	1
sci_file_470	122	0	3	14	6	1	0	0	0	1	33	0	1	68	0	0	16	0	0	0	0
sci_file_471	0	0	1	0	189	0	0	0	0	0	48	9	0	53	0	0	1	0	0	0	0
sci_file_473	1	0	0	4	2	0	0	0	0	0	62	0	0	14	0	0	42	0	0	0	0
sci_file_478	0	0	3	7	165	0	0	0	0	0	36	0	0	13	0	0	2	0	0	0	39
sci_file_479	0	0	1	19	87	0	0	0	0	0	16	0	0	10	0	0	15	0	0	0	17
sci_file_480	28	0	3	2	32	0	0	0	0	0	26	0	0	39	0	0	1	0	0	0	0
Serpanos et al. - 2022 - Location and Language Independent Fake Rumor Detec	0	0	0	0	4	0	0	0	0	0	10	1	0	2	0	0	89	0	0	0	0
Théro e Vincent - 2022 - Investigating Facebook's interventions against acc	0	0	8	160	30	0	0	0	0	1	40	0	0	10	1	0	6	0	0	0	1
Thomas et al. - 2021 - Can technological advancements help to alleviate C	1	0	13	14	475	0	1	0	0	2	103	0	0	37	0	1	10	0	0	0	1
Twitter	0	0	0	0	0	0	0	0	0	0	0	0	0	0	0	0	0	0	0	0	0
Vijaykumar et al. - 2022 - Dynamics of social corrections to peers sharing CO	0	0	0	5	99	2	0	0	0	0	39	0	0	19	0	0	4	0	0	67	1
Vkontakte	0	0	0	0	0	0	0	0	0	0	0	0	0	0	0	0	0	0	0	0	0
Wechat	0	0	0	0	0	0	0	0	0	0	0	0	0	0	0	0	0	0	0	0	0
Whatsapp	0	0	0	0	0	0	0	0	0	0	0	0	0	0	0	0	0	0	0	0	0
Yousaf et al. - 2020 - The influence of social media on acne treatment A	0	0	0	1	15	6	0	0	0	0	3	0	1	8	0	0	1	0	0	0	4
Youtube	0	0	0	0	0	0	0	0	0	0	0	0	0	0	0	0	0	0	0	0	0
Zenone e Kenworthy - 2022 - Pre-emption strategies to block taxes on sugar-swe	0	0	42	29	90	1	0	0	0	0	107	0	0	13	0	0	2	0	0	0	1
Zhang et al. - 2021 - Disinformation of text mining online about tobacco	0	0	0	0	8	0	0	0	0	0	10	3	0	2	0	0	1	0	0	0	0

## Sheet: social-topics(mult)
Social Media Platform	Health and Science	Politics	Social Issues	Economy and Finance	Other	Disasters and Tragedies	Score
Twitter	564195	407791	166589	20355	18678	25299	1307520195944
Facebook	410609	284261	98243	22845	8720	5090	930477642215
Youtube	280471	153272	45102	32298	7492	588	587177615894
Whatsapp	60683	61469	20711	3021	1012	138	159580453383
Instagram	66779	31485	12818	2345	1077	401	134974621537
Wechat	42876	42994	5769	1017	192	4	108952052938
Tik Tok	15681	18601	6535	1811	604	150	44547622545
Telegram	7298	11824	5217	873	432	151	24771338441
Snapchat	6594	1969	933	144	116	131	12038366081
Linkedin	5039	2298	973	214	45	75	10110783342
Sina Weibo	3541	2760	1193	176	76	82	8464985143
Vkontakte	1316	1256	477	125	28	0	3397452396
Douyin	584	808	332	110	16	10	1812612600
Odnoklassniki	224	136	52	10	0	0	487065606
Livejournal	56	105	55	37	8	0	212843031
	1465946	1021029	364999	85381	38496	32119

## Sheet: Foglio2
	score	Social Networking Users by App 2022 [billion]	Yearly turnover [billion of $] (2019-2022)	Daily Engagement Rate on Social Apps 2022 (%)
score	1
Social Networking Users by App 2022 [billion]	0.233167	1
Yearly turnover [billion of $] (2019-2022)	0.480104	0.636014	1
Daily Engagement Rate on Social Apps 2022 (%)	-0.637567	0.337566	0.0602874	1

## Sheet: Foglio1
	social	score	Social Networking Users by App 2022 [billion]	Yearly turnover [billion of $] (2019-2022)	Daily Engagement Rate on Social Apps 2022 (%)	zippo
	Livejournal	212843031
	Odnoklassniki	487065606
	Douyin	1812612600	0.73	9.4
	Vkontakte	3397452396
	Sina Weibo	8464985143	0.586	1.1
	Linkedin	10110783342	0.85	8.05
	Snapchat	12038366081	0.37	4.6	26	0.0962
	Telegram	24771338441	0.7
	Tik Tok	44547622545	1.6	9.4	29	0.464
	Wechat	108952052938	1.2	17.4
	Instagram	134974621537	2.3	20	39	0.897
	Whatsapp	159580453383	2.4	5
	Youtube	587177615894	2.6	29.2	20	0.52
	Facebook	930477642215	2.9	116	27	0.783
	Twitter	1307520195944	0.373	5.077	18	0.06714
			Social Networking Users by App 2022 [billion]	Yearly turnover [billion of $] (2019-2022)	Daily Engagement Rate on Social Apps 2022 (%)
			0.37	4.6	26
			1.6	9.4	29
			2.3	20	39
			2.6	29.2	20
			2.9	116	27
			0.373	5.077	18
		users engaged	score	log score
		0.0962	12038366081	10.0806
		0.464	44547622545	10.6488
		0.897	134974621537	11.1303
		0.52	587177615894	11.7688
		0.783	930477642215	11.9687
		0.06714	1307520195944	12.1164

## Sheet: PageRank
name	PageRank	0.00243578	219.742		Pareto
open_file_63	0.00243578	1		1	0.0045508
open_file_98	0.00242652	0.996196		1.9962	0.00908429
open_file_207	0.00242198	0.994335		2.99053	0.0136093
open_file_377	0.00241311	0.990693		3.98122	0.0181178
open_file_143	0.00230947	0.948145		4.92937	0.0224326
open_file_61	0.00226486	0.929828		5.8592	0.026664
Boyacı Yıldırım - 2023 - COVID-19 Infodemic A study on the Fragile Five co	0.0022646	0.929722		6.78892	0.030895
open_file_244	0.00225831	0.92714		7.71606	0.0351142
open_file_6	0.00225413	0.925426		8.64149	0.0393257
open_file_165	0.00222784	0.91463		9.55611	0.043488
open_file_315	0.00222271	0.912525		10.4686	0.0476407
open_file_341	0.00221375	0.908848		11.3775	0.0517767
Abdoh - 2022 - Online health information seeking and digital heal	0.00221175	0.908026		12.2855	0.0559089
open_file_313	0.00221165	0.907984		13.1935	0.060041
open_file_139	0.00218259	0.896052		14.0895	0.0641187
open_file_202	0.00217978	0.894899		14.9844	0.0681912
open_file_68	0.00217978	0.894899		15.8793	0.0722637
open_file_79	0.00216937	0.890627		16.77	0.0763168
Andrade - 2019 - Paving the way for regulation How the case agains	0.00216201	0.887606		17.6576	0.0803561
open_file_89	0.00216201	0.887606		18.5452	0.0843954
open_file_38	0.00216085	0.887129		19.4323	0.0884326
open_file_453	0.00215704	0.885563		20.3179	0.0924626
open_file_105	0.00214732	0.881575		21.1995	0.0964745
open_file_243	0.0021262	0.872901		22.0724	0.100447
open_file_93	0.00212456	0.872229		22.9446	0.104416
Thomas et al. - 2021 - Can technological advancements help to alleviate C	0.00212232	0.871308		23.8159	0.108381
open_file_445	0.00211908	0.86998		24.6859	0.11234
open_file_299	0.00211869	0.86982		25.5557	0.116299
open_file_262	0.00211246	0.867262		26.423	0.120246
Murdock et al. - 2023 - Identifying cross-platform user relationships in 2	0.00210803	0.865443		27.2884	0.124184
open_file_292	0.00210439	0.863948		28.1523	0.128116
open_file_213	0.00210239	0.863126		29.0155	0.132044
open_file_115	0.0021004	0.862312		29.8778	0.135968
Atehortua e Patino - 2021 - COVID-19, a tale of two pandemics Novel coronavir	0.00209503	0.860106		30.7379	0.139882
open_file_229	0.00209503	0.860106		31.598	0.143796
open_file_290	0.00209503	0.860106		32.4581	0.14771
open_file_226	0.00209334	0.859411		33.3175	0.151621
open_file_271	0.00209334	0.859411		34.1769	0.155532
open_file_64	0.00209078	0.858363		35.0353	0.159439
Brigo et al. - 2021 - Digital work engagement among Italian neurologists	0.00208819	0.857298		35.8926	0.16334
open_file_259	0.0020842	0.855661		36.7482	0.167234
open_file_150	0.00208326	0.855275		37.6035	0.171126
open_file_88	0.00207993	0.853908		38.4574	0.175012
open_file_149	0.00206784	0.848941		39.3064	0.178875
open_file_378	0.00205866	0.845175		40.1515	0.182722
open_file_10	0.00205648	0.84428		40.9958	0.186564
open_file_178	0.00205209	0.842479		41.8383	0.190398
open_file_18	0.00205209	0.842479		42.6808	0.194232
open_file_288	0.00205209	0.842479		43.5233	0.198066
open_file_464	0.00205209	0.842479		44.3657	0.2019
open_file_71	0.00205209	0.842479		45.2082	0.205734
open_file_8	0.00205209	0.842479		46.0507	0.209568
open_file_328	0.00205171	0.842319		46.893	0.213401
open_file_92	0.00204853	0.841015		47.734	0.217228
open_file_415	0.00204236	0.838481		48.5725	0.221044
open_file_357	0.00204049	0.837716		49.4102	0.224856
open_file_409	0.00204049	0.837716		50.2479	0.228668
open_file_436	0.00204049	0.837716		51.0857	0.232481
open_file_364	0.00203941	0.83727		51.9229	0.236291
open_file_117	0.00203215	0.834292		52.7572	0.240088
open_file_220	0.00203215	0.834292		53.5915	0.243884
open_file_9	0.00203215	0.834292		54.4258	0.247681
open_file_172	0.00203126	0.833925		55.2597	0.251476
open_file_227	0.00202926	0.833103		56.0928	0.255267
open_file_129	0.0020238	0.830863		56.9237	0.259048
open_file_59	0.0020238	0.830863		57.7546	0.262829
Théro e Vincent - 2022 - Investigating Facebook's interventions against acc	0.0020238	0.830863		58.5854	0.266611
open_file_402	0.0020219	0.830082		59.4155	0.270388
open_file_127	0.00201924	0.828989		60.2445	0.274161
open_file_24	0.00201573	0.827548		61.072	0.277927
open_file_209	0.00201533	0.827387		61.8994	0.281692
Vijaykumar et al. - 2022 - Dynamics of social corrections to peers sharing CO	0.00201533	0.827387		62.7268	0.285457
Malhotra - 2020 - A Relationship-Centered and Culturally Informed Ap	0.00201435	0.826984		63.5538	0.289221
open_file_73	0.00201162	0.825863		64.3797	0.292979
Jain - 2022 - An entropy-based method to control COVID-19 rumors	0.00200988	0.825147		65.2048	0.296734
open_file_234	0.00200988	0.825147		66.03	0.300489
open_file_418	0.00200988	0.825147		66.8551	0.304244
open_file_56	0.00200988	0.825147		67.6802	0.307999
open_file_87	0.00200988	0.825147		68.5054	0.311754
sci_file_440	0.00200988	0.825147		69.3305	0.315509
open_file_267	0.00200373	0.822624		70.1532	0.319253
open_file_303	0.00199756	0.82009		70.9733	0.322985
sci_file_429	0.00199578	0.819361		71.7926	0.326714
Pang et al. - 2022 - Tackling fake news in socially mediated public sph	0.00199124	0.817496		72.6101	0.330434
open_file_121	0.00198247	0.813897		73.424	0.334138
open_file_65	0.00198154	0.813514		74.2375	0.33784
open_file_200	0.00197909	0.812507		75.05	0.341538
sci_file_470	0.00197817	0.812129		75.8622	0.345234
open_file_106	0.001976	0.811238		76.6734	0.348925
Kaddoura et al. - 2022 - A systematic literature review on spam content det	0.00197537	0.81098		77.4844	0.352616
open_file_54	0.00197453	0.810634		78.295	0.356305
Gareau et al. - 2022 - COVID-19 in South Carolina Experiences Using Face	0.00197351	0.810216		79.1052	0.359992
open_file_261	0.00197351	0.810216		79.9154	0.363679
open_file_60	0.00197351	0.810216		80.7257	0.367366
open_file_298	0.00197312	0.810054		81.5357	0.371053
open_file_323	0.00197201	0.809601		82.3453	0.374737
Bempong et al. - 2019 - Precision Global Health - The case of Ebola A sco	0.00196694	0.80752		83.1528	0.378412
Kothari et al. - 2021 - How do Canadian public health agencies respond to	0.00196694	0.80752		83.9604	0.382087
open_file_264	0.00196694	0.80752		84.7679	0.385762
open_file_286	0.00196694	0.80752		85.5754	0.389437
open_file_326	0.00196694	0.80752		86.3829	0.393111
open_file_376	0.00196694	0.80752		87.1904	0.396786
open_file_52	0.00196694	0.80752		87.998	0.400461
open_file_55	0.00196694	0.80752		88.8055	0.404136
open_file_7	0.00196694	0.80752		89.613	0.407811
Satu et al. - 2021 - TClustVID A novel machine learning classification	0.00196694	0.80752		90.4205	0.411486
Zenone e Kenworthy - 2022 - Pre-emption strategies to block taxes on sugar-swe	0.00196694	0.80752		91.228	0.415161
open_file_314	0.00196693	0.807515		92.0356	0.418835
sci_file_448	0.00196135	0.805224		92.8408	0.4225
Yousaf et al. - 2020 - The influence of social media on acne treatment A	0.00196135	0.805224		93.646	0.426164
open_file_270	0.00196133	0.805216		94.4512	0.429829
open_file_329	0.0019601	0.804712		95.2559	0.433491
sci_file_469	0.0019601	0.804712		96.0606	0.437153
open_file_461	0.00195543	0.802793		96.8634	0.440806
open_file_385	0.00195434	0.802346		97.6658	0.444458
Naranjo-Zolotov et al. - 2021 - Drivers of online social media addiction in the co	0.0019534	0.801961		98.4677	0.448107
open_file_407	0.00194886	0.800098		99.2678	0.451748
open_file_39	0.001947	0.799333		100.067	0.455386
open_file_57	0.001947	0.799333		100.867	0.459023
sci_file_417	0.001947	0.799333		101.666	0.462661
open_file_371	0.00194016	0.796525		102.462	0.466286
open_file_311	0.00193873	0.795939		103.258	0.469908
Boothby et al. - 2021 - Credibility of scientific information on social me	0.00193675	0.795123		104.053	0.473526
open_file_239	0.00193675	0.795123		104.849	0.477145
open_file_350	0.00193675	0.795123		105.644	0.480763
open_file_190	0.00193081	0.792686		106.436	0.484371
open_file_140	0.00193057	0.792589		107.229	0.487978
open_file_249	0.00193057	0.792589		108.022	0.491584
open_file_327	0.00193057	0.792589		108.814	0.495191
open_file_406	0.00193057	0.792589		109.607	0.498798
open_file_412	0.00193057	0.792589		110.399	0.502405
open_file_449	0.00193057	0.792589		111.192	0.506012
open_file_99	0.00193057	0.792589		111.984	0.509619
sci_file_447	0.00193057	0.792589		112.777	0.513226
sci_file_478	0.00193057	0.792589		113.57	0.516833
sci_file_479	0.00193057	0.792589		114.362	0.52044
Lentzen et al. - 2022 - A retrospective analysis of social media posts per	0.00193018	0.792428		115.155	0.524046
open_file_232	0.00193018	0.792428		115.947	0.527652
sci_file_437	0.00193018	0.792428		116.74	0.531258
open_file_355	0.0019276	0.791369		117.531	0.53486
open_file_187	0.0019256	0.790547		118.321	0.538457
open_file_291	0.00192481	0.790223		119.112	0.542053
open_file_132	0.00192223	0.789165		119.901	0.545645
open_file_242	0.00192223	0.789165		120.69	0.549236
open_file_330	0.00192223	0.789165		121.479	0.552827
open_file_393	0.00192223	0.789165		122.268	0.556419
sci_file_457	0.00192223	0.789165		123.057	0.56001
open_file_103	0.00191961	0.788088		123.846	0.563597
open_file_82	0.0019189	0.787798		124.633	0.567182
open_file_230	0.00191118	0.784628		125.418	0.570752
open_file_146	0.00191063	0.784402		126.202	0.574322
Röchert et al. - 2021 - The Networked Context of COVID-19 Misinformation	0.00191024	0.784241		126.987	0.577891
Rotolo et al. - 2022 - A coordinated strategy to develop and distribute i	0.00190954	0.783955		127.771	0.581459
open_file_147	0.00189381	0.777497		128.548	0.584997
open_file_74	0.00189381	0.777497		129.326	0.588535
open_file_43	0.00189204	0.776768		130.102	0.59207
open_file_343	0.00188844	0.775292		130.878	0.595598
open_file_245	0.00188586	0.774234		131.652	0.599122
open_file_41	0.00188378	0.773378		132.425	0.602641
open_file_27	0.00188123	0.77233		133.198	0.606156
open_file_110	0.00188001	0.771832		133.969	0.609668
open_file_233	0.00188001	0.771832		134.741	0.613181
open_file_269	0.00188001	0.771832		135.513	0.616693
open_file_401	0.00188001	0.771832		136.285	0.620206
open_file_97	0.00188001	0.771832		137.057	0.623718
sci_file_419	0.00187891	0.771379		137.828	0.627228
open_file_96	0.00187531	0.769901		138.598	0.630732
open_file_158	0.00187504	0.769789		139.368	0.634235
open_file_342	0.0018677	0.766775		140.135	0.637725
sci_file_480	0.0018677	0.766775		140.901	0.641214
open_file_69	0.0018673	0.766614		141.668	0.644703
open_file_114	0.00186661	0.766329		142.434	0.64819
open_file_467	0.00186661	0.766329		143.201	0.651678
open_file_37	0.001853	0.760744		143.961	0.65514
open_file_318	0.001851	0.759922		144.721	0.658598
Imam et al. - 2022 - OCR post-correction for detecting adversarial text	0.00184551	0.757666		145.479	0.662046
Agusto et al. - 2023 - Impact of public sentiments on the transmission of	0.00184365	0.756901		146.236	0.66549
Diaz et al. - 2022 - The Politicization of Ivermectin Tweets during the	0.00184365	0.756901		146.993	0.668935
open_file_148	0.00184365	0.756901		147.75	0.672379
open_file_430	0.00184365	0.756901		148.507	0.675824
sci_file_466	0.00184365	0.756901		149.263	0.679268
open_file_333	0.00183855	0.754808		150.018	0.682703
open_file_281	0.00183796	0.754566		150.773	0.686137
Grundmann et al. - 2022 - How essential is kratom availability and use durin	0.00183708	0.754206		151.527	0.68957
open_file_107	0.00183708	0.754206		152.281	0.693002
open_file_118	0.00183708	0.754206		153.035	0.696434
open_file_240	0.00183708	0.754206		153.79	0.699866
open_file_258	0.00183708	0.754206		154.544	0.703298
open_file_304	0.00183708	0.754206		155.298	0.706731
open_file_309	0.00183708	0.754206		156.052	0.710163
open_file_450	0.00183708	0.754206		156.807	0.713595
open_file_70	0.00183708	0.754206		157.561	0.717027
Calleja-Solanas et al. - 2021 - Quantifying the drivers behind collective attentio	0.00183094	0.751683		158.312	0.720448
open_file_382	0.00183094	0.751683		159.064	0.723869
sci_file_416	0.00183094	0.751683		159.816	0.72729
sci_file_473	0.00183094	0.751683		160.567	0.73071
open_file_396	0.00182388	0.748788		161.316	0.734118
open_file_280	0.00181157	0.743731		162.06	0.737503
open_file_151	0.00180688	0.741809		162.802	0.740878
open_file_297	0.00180688	0.741809		163.544	0.744254
open_file_144	0.00180071	0.739275		164.283	0.747619
open_file_23	0.00180071	0.739275		165.022	0.750983
open_file_272	0.00180071	0.739275		165.761	0.754347
open_file_62	0.00180071	0.739275		166.501	0.757711
open_file_80	0.00180071	0.739275		167.24	0.761076
open_file_81	0.00180071	0.739275		167.979	0.76444
open_file_179	0.00180032	0.739114		168.718	0.767804
open_file_53	0.00180032	0.739114		169.457	0.771167
open_file_78	0.00180032	0.739114		170.197	0.774531
open_file_222	0.00179624	0.73744		170.934	0.777887
sci_file_424	0.00179529	0.737047		171.671	0.781241
open_file_442	0.00178767	0.733919		172.405	0.784581
Abul-Fottouh et al. - 2020 - Examining algorithmic biases in YouTube's recommen	0.00178751	0.733857		173.139	0.78792
McDowell e Vetter - 2020 - It Takes a Village to Combat a Fake News Army Wik	0.00178751	0.733857		173.873	0.79126
open_file_17	0.00177969	0.730645		174.603	0.794585
open_file_477	0.0017748	0.728639		175.332	0.797901
open_file_163	0.0017695	0.72646		176.058	0.801207
open_file_360	0.0017695	0.72646		176.785	0.804513
Amoudi et al. - 2022 - Arabic rumor detection A comparative study	0.00176395	0.724183		177.509	0.807808
open_file_345	0.00176395	0.724183		178.233	0.811104
open_file_346	0.00176395	0.724183		178.957	0.8144
open_file_35	0.00176395	0.724183		179.682	0.817695
open_file_372	0.00176395	0.724183		180.406	0.820991
open_file_404	0.00176395	0.724183		181.13	0.824287
open_file_459	0.00176395	0.724183		181.854	0.827582
open_file_58	0.00176395	0.724183		182.578	0.830878
sci_file_427	0.00176395	0.724183		183.303	0.834173
open_file_32	0.00175016	0.718522		184.021	0.837443
open_file_76	0.00174974	0.718347		184.739	0.840712
sci_file_471	0.00174731	0.717351		185.457	0.843977
open_file_128	0.00174545	0.716586		186.173	0.847238
open_file_29	0.00174545	0.716586		186.89	0.850499
open_file_278	0.00174458	0.71623		187.606	0.853758
open_file_456	0.00174458	0.71623		188.322	0.857018
open_file_168	0.00173888	0.713891		189.036	0.860266
open_file_255	0.00173888	0.713891		189.75	0.863515
open_file_443	0.00173624	0.712806		190.463	0.866759
open_file_175	0.00173504	0.712315		191.175	0.870001
open_file_36	0.00173153	0.710874		191.886	0.873236
open_file_410	0.00171381	0.703599		192.59	0.876438
Serpanos et al. - 2022 - Location and Language Independent Fake Rumor Detec	0.00171055	0.702258		193.292	0.879634
Zhang et al. - 2021 - Disinformation of text mining online about tobacco	0.00171055	0.702258		193.994	0.882829
open_file_157	0.00170869	0.701494		194.696	0.886022
open_file_438	0.00170782	0.701138		195.397	0.889212
Arbane et al. - 2023 - Social media-based COVID-19 sentiment classificati	0.00170251	0.69896		196.096	0.892393
open_file_120	0.00170251	0.69896		196.795	0.895574
open_file_277	0.00170251	0.69896		197.494	0.898755
open_file_381	0.00170251	0.69896		198.193	0.901936
Gaviria-Mendoza et al. - 2022 - Self-medication and the ‘infodemic’ during mandato	0.00169987	0.697875		198.891	0.905112
open_file_184	0.00169987	0.697875		199.589	0.908288
open_file_95	0.00169987	0.697875		200.286	0.911463
Beletsky et al. - 2020 - Fentanyl panic goes viral The spread of misinform	0.0016817	0.690417		200.977	0.914605
open_file_238	0.0016817	0.690417		201.667	0.917747
open_file_251	0.00166575	0.683867		202.351	0.920859
open_file_363	0.00166575	0.683867		203.035	0.923972
open_file_463	0.00166575	0.683867		203.719	0.927084
open_file_265	0.00164638	0.675915		204.395	0.93016
open_file_321	0.00164638	0.675915		205.071	0.933236
open_file_49	0.00164638	0.675915		205.747	0.936312
open_file_134	0.00162089	0.66545		206.412	0.93934
sci_file_428	0.00161472	0.662916		207.075	0.942357
open_file_198	0.00160962	0.660823		207.736	0.945364
open_file_307	0.00160962	0.660823		208.397	0.948371
open_file_465	0.00160962	0.660823		209.057	0.951379
sci_file_434	0.00160962	0.660823		209.718	0.954386
open_file_122	0.00159472	0.654705		210.373	0.957365
open_file_439	0.00154504	0.634312		211.007	0.960252
sci_file_420	0.00154318	0.633547		211.641	0.963135
sci_file_451	0.00143927	0.590887		212.232	0.965824
Isa et al. - 2022 - INDOBERT FOR INDONESIAN FAKE NEWS DETECTION	0.00137695	0.565302		212.797	0.968397
open_file_400	0.00136493	0.560366		213.357	0.970947
open_file_283	0.00135809	0.557558		213.915	0.973484
sci_file_460	0.00133659	0.548734		214.464	0.975981
open_file_305	0.00132757	0.545028		215.009	0.978462
open_file_263	0.00131679	0.540604		215.549	0.980922
sci_file_432	0.00128563	0.527808		216.077	0.983324
open_file_279	0.00124886	0.512716		216.59	0.985657
open_file_398	0.00124886	0.512716		217.103	0.98799
open_file_426	0.00123036	0.50512		217.608	0.990289
open_file_474	0.00121765	0.499902		218.108	0.992564
open_file_338	0.00118743	0.487493		218.595	0.994782
open_file_295	0.00118703	0.487332		219.082	0.997
Röchert et al. - 2021 - The Networked Context of COVID-19 Misinformation	0.000621786	0.255272		219.338	0.998162
Kothari et al. - 2021 - How do Canadian public health agencies respond to	0.000491923	0.201957		219.54	0.999081
Loeb et al. - 2021 - Quality of Bladder Cancer Information on YouTube[F	0.000491923	0.201957		219.742	1

## Sheet: zotero files
doi	filename	NameAsNode
10.2147/JMDH.S267956	Abdoh - 2022 - Online health information seeking and digital heal.txt	Abdoh - 2022 - Online health information seeking and digital heal
10.1177/1460458213512220.	Abul-Fottouh et al. - 2020 - Examining algorithmic biases in YouTube's recommen.txt	Abul-Fottouh et al. - 2020 - Examining algorithmic biases in YouTube's recommen
10.1016/S1473-3099(20)30120-1.	Agusto et al. - 2023 - Impact of public sentiments on the transmission of.txt	Agusto et al. - 2023 - Impact of public sentiments on the transmission of
10.2147/IJGM.S326767	Alshareef e Alotiby - 2021 - Prevalence and perception among saudi arabian popu.txt	Alshareef e Alotiby - 2021 - Prevalence and perception among saudi arabian popu
10.14569/IJACSA.2021.0120691.	Amoudi et al. - 2022 - Arabic rumor detection A comparative study.txt	Amoudi et al. - 2022 - Arabic rumor detection A comparative study
10.1177/1461444817724170	Andrade - 2019 - Paving the way for regulation How the case agains.txt	Andrade - 2019 - Paving the way for regulation How the case agains
10.1109/ACCESS.	Arbane et al. - 2023 - Social media-based COVID-19 sentiment classificati.txt	Arbane et al. - 2023 - Social media-based COVID-19 sentiment classificati
10.1080/13669877.2020.1756385.	Atehortua e Patino - 2021 - COVID-19, a tale of two pandemics Novel coronavir.txt	Atehortua e Patino - 2021 - COVID-19, a tale of two pandemics Novel coronavir
10.1109/ACCESS.2022.3228258	Averza et al. - 2022 - Evaluating the Influence of Twitter Bots via Agent.txt	Averza et al. - 2022 - Evaluating the Influence of Twitter Bots via Agent
10.1177/14614448211026580	Bastos et al. - 2021 - Guy next door and implausibly attractive young wom.txt	Bastos et al. - 2021 - Guy next door and implausibly attractive young wom
10.2105/AJPH.2017.304187.	Beletsky et al. - 2020 - Fentanyl panic goes viral The spread of misinform.txt	Beletsky et al. - 2020 - Fentanyl panic goes viral The spread of misinform
10.1056/NEJM	Bempong et al. - 2019 - Precision Global Health - The case of Ebola A sco.txt	Bempong et al. - 2019 - Precision Global Health - The case of Ebola A sco
10.1177/1075547017735113	Boothby et al. - 2021 - Credibility of scientific information on social me.txt	Boothby et al. - 2021 - Credibility of scientific information on social me
10.1016/S0140-6736(20)30357-3	Boyacı Yıldırım - 2023 - COVID-19 Infodemic A study on the Fragile Five co.txt	Boyacı Yıldırım - 2023 - COVID-19 Infodemic A study on the Fragile Five co
10.1177/20406223211029616T	Brigo et al. - 2021 - Digital work engagement among Italian neurologists.txt	Brigo et al. - 2021 - Digital work engagement among Italian neurologists
10.1088/2632-072X/	Calleja-Solanas et al. - 2021 - Quantifying the drivers behind collective attentio.txt	Calleja-Solanas et al. - 2021 - Quantifying the drivers behind collective attentio
10.2147/JPR.S307506	Chang e Park - 2021 - Youtube as a source of information on epidural ste.txt	Chang e Park - 2021 - Youtube as a source of information on epidural ste
104732002/.	Diaz et al. - 2022 - The Politicization of Ivermectin Tweets during the.txt	Diaz et al. - 2022 - The Politicization of Ivermectin Tweets during the
10.1016/j.heliyon.2021.e05916	Dida et al. - 2021 - Gender, education, and digital generations as dete.txt	Dida et al. - 2021 - Gender, education, and digital generations as dete
10.2471/BLT.21.287654	Do Nascimento et al. - 2022 - Infodemics and health misinformation a systematic.txt	Do Nascimento et al. - 2022 - Infodemics and health misinformation a systematic
10.1177/14614448211028546	Dommett - 2021 - The inter-institutional impact of digital platform.txt	Dommett - 2021 - The inter-institutional impact of digital platform
10.1080/10714421.2021.1981705	Dourado e Salgado - 2021 - Disinformation in the Brazilian pre-election conte.txt	Dourado e Salgado - 2021 - Disinformation in the Brazilian pre-election conte
10.1080/21645515.2021.2025008	Durmaz e Hengirmen - 2022 - The dramatic increase in anti-vaccine discourses d.txt	Durmaz e Hengirmen - 2022 - The dramatic increase in anti-vaccine discourses d
10.2147/JMDH.S346930	Elbarazi et al. - 2022 - The Impact of the COVID-19 “Infodemic” on Well-Bei.txt	Elbarazi et al. - 2022 - The Impact of the COVID-19 “Infodemic” on Well-Bei
10.1080/21645515.2022.2026711	Fues Wahl et al. - 2022 - Analysis of vaccine messages on social media (Twit.txt	Fues Wahl et al. - 2022 - Analysis of vaccine messages on social media (Twit
10.1177/003335491613100312	Fung et al. - 2016 - Social media’s initial reaction to information and.txt	Fung et al. - 2016 - Social media’s initial reaction to information and
10.5173/ceju.2022.151	García-Cano-fernández et al. - 2022 - Quality of bladder cancer information on YouTube.txt	García-Cano-fernández et al. - 2022 - Quality of bladder cancer information on YouTube
10.1177/00221678221130830J	Gareau et al. - 2022 - COVID-19 in South Carolina Experiences Using Face.txt	Gareau et al. - 2022 - COVID-19 in South Carolina Experiences Using Face
10.1177/20420986211072376T	Gaviria-Mendoza et al. - 2022 - Self-medication and the ‘infodemic’ during mandato.txt	Gaviria-Mendoza et al. - 2022 - Self-medication and the ‘infodemic’ during mandato
10.1080/21645515.2021.2003647	Ginossar et al. - 2022 - Cross-platform spread vaccine-related content, so.txt	Ginossar et al. - 2022 - Cross-platform spread vaccine-related content, so
10.1177/1329878X20981780	Graham et al. - 2021 - #IStandWithDan versus #DictatorDan the polarised .txt	Graham et al. - 2021 - #IStandWithDan versus #DictatorDan the polarised
10.1177/20539517211013869	Green et al. - 2021 - Identifying how COVID-19-related misinformation re.txt	Green et al. - 2021 - Identifying how COVID-19-related misinformation re
10.1080/08897077.2021.2007517.	Grundmann et al. - 2022 - How essential is kratom availability and use durin.txt	Grundmann et al. - 2022 - How essential is kratom availability and use durin
10.1016/j.osnem.2021.100124	Guarino et al. - 2021 - Information disorders during the COVID-19 infodemi.txt	Guarino et al. - 2021 - Information disorders during the COVID-19 infodemi
10.1177/20552076221120318	Haslam e Prasad - 2022 - Characteristics of Facebook’s third-party medical .txt	Haslam e Prasad - 2022 - Characteristics of Facebook’s third-party medical
10.1332/263169021X16731858355125	Hedling - 2023 - Emotional labour in digital diplomacy perceptions.txt	Hedling - 2023 - Emotional labour in digital diplomacy perceptions
10.1080/19331681.2022.2076272	Herasimenka et al. - 2023 - Misinformation and professional news on largely un.txt	Herasimenka et al. - 2023 - Misinformation and professional news on largely un
10.1016/j.asoc.2021.107360	Ilias e Roussaki - 2021 - Detecting malicious activity in Twitter using deep.txt	Ilias e Roussaki - 2021 - Detecting malicious activity in Twitter using deep
10.1016/j.jisa.2022.103170	Imam et al. - 2022 - OCR post-correction for detecting adversarial text.txt	Imam et al. - 2022 - OCR post-correction for detecting adversarial text
10.1177/1748048519880729	Iosifidis e Nicoli - 2020 - The battle to end fake news A qualitative content.txt	Iosifidis e Nicoli - 2020 - The battle to end fake news A qualitative content
10.1007/978-3-319-69155-8	Isa et al. - 2022 - INDOBERT FOR INDONESIAN FAKE NEWS DETECTION.txt	Isa et al. - 2022 - INDOBERT FOR INDONESIAN FAKE NEWS DETECTION
10.1145/2184319.2184338.	Jain - 2022 - An entropy-based method to control COVID-19 rumors.txt	Jain - 2022 - An entropy-based method to control COVID-19 rumors
10.1093/jnci/djab141	Johnson et al. - 2022 - Cancer Misinformation and Harmful Information on F.txt	Johnson et al. - 2022 - Cancer Misinformation and Harmful Information on F
10.1109/MNET.2018.1700406.	Kaddoura et al. - 2022 - A systematic literature review on spam content det.txt	Kaddoura et al. - 2022 - A systematic literature review on spam content det
10.1080/21670811.2021.1945938	Karlsen e Aalberg - 2023 - Social Media and Trust in News An Experimental St.txt	Karlsen e Aalberg - 2023 - Social Media and Trust in News An Experimental St
10.1016/j.tele.2021.101688	Kim et al. - 2021 - FibVID Comprehensive fake news diffusion dataset .txt	Kim et al. - 2021 - FibVID Comprehensive fake news diffusion dataset
10.5683/SP2/XIW8EW	Kothari et al. - 2021 - How do Canadian public health agencies respond to .txt	Kothari et al. - 2021 - How do Canadian public health agencies respond to
10.2196/31793	Kreps et al. - 2022 - (Mis)Information on Digital Platforms Quantitativ.txt	Kreps et al. - 2022 - (Mis)Information on Digital Platforms Quantitativ
10.1097/PCC.0000000000002474	Kudchadkar e Carroll - 2020 - Using Social Media for Rapid Information Dissemina.txt	Kudchadkar e Carroll - 2020 - Using Social Media for Rapid Information Dissemina
10.1186/s13673-014-0014-x	Kumar e Geethakumari - 2014 - Detecting misinformation in online social networks.txt	Kumar e Geethakumari - 2014 - Detecting misinformation in online social networks
10.7774/cevr.2022.11.2.193	Lamptey et al. - 2022 - Exploring the myths surrounding the COVID-19 vacci.txt	Lamptey et al. - 2022 - Exploring the myths surrounding the COVID-19 vacci
10.2196/29155.	Lentzen et al. - 2022 - A retrospective analysis of social media posts per.txt	Lentzen et al. - 2022 - A retrospective analysis of social media posts per
10.1136/bmjgh-2020-002604	Li et al. - 2020 - YouTube as a source of information on COVID-19 A .txt	Li et al. - 2020 - YouTube as a source of information on COVID-19 A
10.1016/j.eururo.2020.09.014	Loeb et al. - 2021 - Quality of Bladder Cancer Information on YouTube[F.txt	Loeb et al. - 2021 - Quality of Bladder Cancer Information on YouTube[F
10.1177/2056305120948224S	Malhotra - 2020 - A Relationship-Centered and Culturally Informed Ap.txt	Malhotra - 2020 - A Relationship-Centered and Culturally Informed Ap
10.1177/2056305120937309S	McDowell e Vetter - 2020 - It Takes a Village to Combat a Fake News Army Wik.txt	McDowell e Vetter - 2020 - It Takes a Village to Combat a Fake News Army Wik
10.1016/j.gore.2022.101050	Monuszko et al. - 2022 - Understanding the needs and perspectives of ovaria.txt	Monuszko et al. - 2022 - Understanding the needs and perspectives of ovaria
10.1111/2041-	Murdock et al. - 2023 - Identifying cross-platform user relationships in 2.txt	Murdock et al. - 2023 - Identifying cross-platform user relationships in 2
10.1108/10662241211199960	Naranjo-Zolotov et al. - 2021 - Drivers of online social media addiction in the co.txt	Naranjo-Zolotov et al. - 2021 - Drivers of online social media addiction in the co
10.1109/TCSS.2021.3051189	Naseem et al. - 2021 - COVIDSenti A Large-Scale Benchmark Twitter Data S.txt	Naseem et al. - 2021 - COVIDSenti A Large-Scale Benchmark Twitter Data S
10.1016/j.hlpt.2020.10.007	Obiała et al. - 2021 - COVID-19 misinformation Accuracy of articles abou.txt	Obiała et al. - 2021 - COVID-19 misinformation Accuracy of articles abou
10.34197/ats-scholar.2022-0054OC	Ong et al. - 2021 - Content Analysis of Idiopathic Pulmonary Fibrosis-.txt	Ong et al. - 2021 - Content Analysis of Idiopathic Pulmonary Fibrosis-
10.1177/14614448211068436.	Pang et al. - 2022 - Tackling fake news in socially mediated public sph.txt	Pang et al. - 2022 - Tackling fake news in socially mediated public sph
10.1016/j.heliyon.2020.e05807	Radwan et al. - 2020 - The role of social media in spreading panic among .txt	Radwan et al. - 2020 - The role of social media in spreading panic among
10.1016/j.cmpb.2022.106838	Rahmanti et al. - 2022 - Social media sentiment analysis to monitor the per.txt	Rahmanti et al. - 2022 - Social media sentiment analysis to monitor the per
10.31782/IJCRR.2020.SP08	Ramasubramanian et al. - 2020 - Awareness on spread of misinformation and its effe.txt	Ramasubramanian et al. - 2020 - Awareness on spread of misinformation and its effe
10.1109/LCSYS.2022.3182291	Ravazzi et al. - 2022 - Towards Proactive Moderation of Malicious Content .txt	Ravazzi et al. - 2022 - Towards Proactive Moderation of Malicious Content
10.2196/19087.	Röchert et al. - 2021 - The Networked Context of COVID-19 Misinformation .txt	Röchert et al. - 2021 - The Networked Context of COVID-19 Misinformation
10.1080/0142159X.2020.1855323	Rotolo et al. - 2022 - A coordinated strategy to develop and distribute i.txt	Rotolo et al. - 2022 - A coordinated strategy to develop and distribute i
10.34197/ats-scholar.2020-0155PS	Santhosh et al. - 2021 - Tips and Traps for Trainees Traversing Social Medi.txt	Santhosh et al. - 2021 - Tips and Traps for Trainees Traversing Social Medi
10.1109/MIS.2016.31.	Satu et al. - 2021 - TClustVID A novel machine learning classification.txt	Satu et al. - 2021 - TClustVID A novel machine learning classification
10.1177/2056305120972037	Savolainen et al. - 2020 - Delighting and Detesting Engagement Emotional Pol.txt	Savolainen et al. - 2020 - Delighting and Detesting Engagement Emotional Pol
10.1145/3350546.3352569	Serpanos et al. - 2022 - Location and Language Independent Fake Rumor Detec.txt	Serpanos et al. - 2022 - Location and Language Independent Fake Rumor Detec
10.1177/20552076221085070	Stewart et al. - 2022 - The importance of social media users’ responses in.txt	Stewart et al. - 2022 - The importance of social media users’ responses in
10.1080/10383441.2022.2138140	Tan - 2022 - Regulating disinformation on Twitter and Facebook.txt	Tan - 2022 - Regulating disinformation on Twitter and Facebook
10.1177/2053168019848554.	Théro e Vincent - 2022 - Investigating Facebook's interventions against acc.txt	Théro e Vincent - 2022 - Investigating Facebook's interventions against acc
10.1056/NEJM	Thomas et al. - 2021 - Can technological advancements help to alleviate C.txt	Thomas et al. - 2021 - Can technological advancements help to alleviate C
10.35940/ijrte.C1026.1083S19	Ting et al. - 2019 - Robustness security of data hiding for H.265HEVC .txt	Ting et al. - 2019 - Robustness security of data hiding for H.265HEVC
10.1080/17524032.2022.2050776	Treen et al. - 2022 - Discussion of Climate Change on Reddit Polarized .txt	Treen et al. - 2022 - Discussion of Climate Change on Reddit Polarized
10.1016/j.datak.2022.102103	Varshney e Vishwakarma - 2023 - An automated multi-web platform voting framework t.txt	Varshney e Vishwakarma - 2023 - An automated multi-web platform voting framework t
10.1016/j.xfre.2021.12.005	Verma et al. - 2022 - Social media engagement with transgender fertility.txt	Verma et al. - 2022 - Social media engagement with transgender fertility
10.1080/1369118X.2020.1851390.	Vijaykumar et al. - 2022 - Dynamics of social corrections to peers sharing CO.txt	Vijaykumar et al. - 2022 - Dynamics of social corrections to peers sharing CO
10.1016/j.jbi.2021.103955	Weinzierl e Harabagiu - 2021 - Automatic detection of COVID-19 vaccine misinforma.txt	Weinzierl e Harabagiu - 2021 - Automatic detection of COVID-19 vaccine misinforma
10.1177/20539517211013861	Yang et al. - 2021 - The COVID-19 Infodemic Twitter versus Facebook.txt	Yang et al. - 2021 - The COVID-19 Infodemic Twitter versus Facebook
10.1080/09546634.2019.1631432	Yousaf et al. - 2020 - The influence of social media on acne treatment A.txt	Yousaf et al. - 2020 - The influence of social media on acne treatment A
10.1080/17441692.2021.1977971.	Zenone e Kenworthy - 2022 - Pre-emption strategies to block taxes on sugar-swe.txt	Zenone e Kenworthy - 2022 - Pre-emption strategies to block taxes on sugar-swe
10.1016/S0140-6736(20)30379-2	Zhang et al. - 2021 - Disinformation of text mining online about tobacco.txt	Zhang et al. - 2021 - Disinformation of text mining online about tobacco
10.1016/j.ipm.2021.102554	Zhou et al. - 2021 - Characterizing the dissemination of misinformation.txt	Zhou et al. - 2021 - Characterizing the dissemination of misinformation

## Sheet: ActualObtained
ID	DOI	Authors	Author(s) ID	Title	Year	Source title	Volume	Issue	Art. No.	Page start	Page end	Page count	Cited by	Link	Affiliations	Authors with affiliations	Abstract	Author Keywords	Index Keywords	Molecular Sequence Numbers	Chemicals/CAS	Tradenames	Manufacturers	Funding Details	Funding Text 1	Funding Text 2	Funding Text 3	Funding Text 4	Funding Text 5	Funding Text 6	Funding Text 7	Funding Text 8	Funding Text 9	Funding Text 10	References	Correspondence Address	Editors	Sponsors	Publisher	Conference name	Conference date	Conference location	Conference code	ISSN	ISBN	CODEN	PubMed ID	Language of Original Document	Abbreviated Source Title
514	10.1002/ibd.22834	Fortinsky K.J., Fournier M.R., Benchimol E.I.	56151761100;57197476911;9736972600;	Internet and electronic resources for inflammatory bowel disease: A primer for providers and patients	2012	Inflammatory Bowel Diseases	18	6		1156	1163		32	https://www.scopus.com/inward/record.uri?eid=2-s2.0-84861335588&doi=10.1002%2fibd.22834&partnerID=40&md5=dd4d45da5d8bb529fb0f8c10f965a669	Division of Gastroenterology, Hepatology and Nutrition, Children's Hospital of Eastern Ontario, 401 Smyth Road, Ottawa, ON K1H 8L1, Canada; Department of Pediatrics, University of Ottawa, Ottawa, Canada; Department of Medicine, University of Ottawa, Ottawa, Canada; Department of Epidemiology and Community Medicine, University of Ottawa, Ottawa, Canada	Fortinsky, K.J., Division of Gastroenterology, Hepatology and Nutrition, Children's Hospital of Eastern Ontario, 401 Smyth Road, Ottawa, ON K1H 8L1, Canada, Department of Pediatrics, University of Ottawa, Ottawa, Canada; Fournier, M.R., Department of Medicine, University of Ottawa, Ottawa, Canada; Benchimol, E.I., Division of Gastroenterology, Hepatology and Nutrition, Children's Hospital of East…	Patients with inflammatory bowel disease (IBD) are increasingly turning to the Internet to research their condition and engage in discourse on their experiences. This has resulted in new dynamics in the relationship between providers and their patients, with misinformation and advertising potentially presenting barriers to the cooperative patient-provider partnership. This article addresses impor…	Crohn's disease; e-Health; inflammatory bowel disease; internet; patient education; ulcerative colitis	colitis; Crohn disease; enteritis; human; Internet; medical information system; medical literature; mobile phone; patient decision making; patient participation; priority journal; review; search engine; social media; ulcerative colitis; Consumer Health Information; Humans; Inflammatory Bowel Diseases; Information Dissemination; Internet; Patient Education as Topic; Self Care																Angelucci, E., Orlando, A., Ardizzone, S., Internet use among inflammatory bowel disease patients: An Italian multicenter survey (2009) Eur J Gastroenterol Hepatol., 21, pp. 1036-1041; Cima, R.R., Anderson, K.J., Larson, D.W., Internet use by patients in an inflammatory bowel disease specialty clinic (2007) Inflamm Bowel Dis., 13, pp. 1266-1270; Panes, J., De Lacy, A.M., Sans, M., Frequent Intern…	Benchimol, E.I.; Division of Gastroenterology, Hepatology and Nutrition, 401 Smyth Road, Ottawa, ON K1H 8L1, Canada; email: ebenchimol@cheo.on.ca								10780998		IBDNB	22147497	English	Inflammatory Bowel Dis.
25	10.1002/pa.2846	Boyacı Yıldırım M.	57226536168;	COVID-19 Infodemic: A study on the Fragile Five countries	2023	Journal of Public Affairs	23	1	e2846					https://www.scopus.com/inward/record.uri?eid=2-s2.0-85143439392&doi=10.1002%2fpa.2846&partnerID=40&md5=255c25d3a538712d59da59fe27bc47b1	Department of Public Relations and Publicity, Faculty of Economics, Administrative and Social Sciences, Istanbul Gelisim University, Istanbul, Turkey	Boyacı Yıldırım, M., Department of Public Relations and Publicity, Faculty of Economics, Administrative and Social Sciences, Istanbul Gelisim University, Istanbul, Turkey	During the COVID-19 pandemic, many rumors and conspiracy theories spread in various media outlets. The purpose of this study is to reveal the nature of the misinformation detected by fact check platforms that spread in the Fragile Five countries. To determine the themes of misinformation about COVID-19 and from which media it is disseminated are a possible way to prevent it. The data of the study…	COVID-19; fact-check; infodemic; misinformation; social media							Not applicable.										Ahinkorah, B.O., Ameyaw, E.K., Hagan, J.E., Jr., Seidu, A.A., Schack, T., Rising above misinformation or fake news in Africa: Another strategy to control COVID-19 spread (2020) Frontiers in Communication, 5, p. 45; Akdağ, S., Yildirim, H., Kesebir, M., Jeopolitik Risk ile Borsa Endeksleri Arasındaki İlişki: Panel Eşbütünleşme ve Panel Nedensellik Analizi (2019) Siyasi, Sosyal ve Kültürel Yönleriy…	Boyacı Yıldırım, M.; Department of Public Relations and Publicity, Turkey; email: mboyaci@gelisim.edu.tr			John Wiley and Sons Ltd					14723891				English	J. Public Aff.
511	10.1007/978-3-642-35983-5_17	Jones M.	55838192200;	Mainstream media and social media reactions to the discovery of extraterrestrial life	2013	Advances in Astrobiology and Biogeophysics				313	328		6	https://www.scopus.com/inward/record.uri?eid=2-s2.0-84883073382&doi=10.1007%2f978-3-642-35983-5_17&partnerID=40&md5=b71096c2c19af1cab51a2e634bfba570	3/81 Queens Rd, Hurstville, NSW, Australia	Jones, M., 3/81 Queens Rd, Hurstville, NSW, Australia	The rise of online social media (such as Facebook and Twitter) has overturned traditional top-down and stovepiped channels for mass communications. As social media have risen, traditional media sources have been steadily crippled by economic problems, resulting in a loss of capabilities and credibility. Information can propagate rapidly without the inclusion of traditional editorial checks and co…																		Capova, K.A., The detection of extraterrestrial life: Are we ready? (2013) Astrobiology, History, and Society: Life beyond Earth and the Impact of Discovery, , ed. Douglas A. Vakoch. Heidelberg Springer; Chan, K., Misra, S., Characteristics of the opinion leader: A new dimension (1990) Journal of Advertising, 19 (3), pp. 53-60; Clinton, W., (1996) President Clinton Statement Regarding Mars Meteor…	Jones, M.3/81 Queens Rd, Hurstville, NSW, Australia; email: morrisjones@hotmail.com			Springer Verlag					16108957	9783642359828			English	Adv. Astrobiol. Biogeophys.
335	10.1007/s00146-021-01270-5	Grandinetti J.	57200698510;	Examining embedded apparatuses of AI in Facebook and TikTok	2021	AI and Society							9	https://www.scopus.com/inward/record.uri?eid=2-s2.0-85114808783&doi=10.1007%2fs00146-021-01270-5&partnerID=40&md5=f461b1c380e56f9429702069d18a68fc	Communication Studies, The University of North Carolina at Charlotte, Charlotte, United States	Grandinetti, J., Communication Studies, The University of North Carolina at Charlotte, Charlotte, United States	In popular discussions, the nuances of AI are often abridged as “the algorithm”, as the specific arrangements of machine learning (ML), deep learning (DL) and automated decision-making on social media platforms are typically shrouded in proprietary secrecy punctuated by press releases and transparency initiatives. What is clear, however, is that AI embedded on social media functions to recommend …	AI; Algorithms; Material-discursive; Platforms; Transparency	Decision making; Deep learning; Public relations; Transparency; Automated decision making; Case-studies; Embeddedness; Popular platform; Press release; Social media; Social media platforms; Time-periods; Social networking (online)																Agrawal, A., What do social media algorithms mean for you? (2016) Forbes, , https://www.forbes.com/sites/ajagrawal/2016/04/20/what-do-social-media-algorithms-mean-for-you/?sh=1de5a4e6a515; TikTok reveals some of the secrets, and blind spots, of its recommendation algorithm (2020) The Verge, , https://www.theverge.com/2020/6/18/21296044/tiktok-for-you-page-algorithm-sides-engagement-data-creators-…	Grandinetti, J.; Communication Studies, United States; email: jgrandin@uncc.edu			Springer Science and Business Media Deutschland GmbH					09515666				English	AI Soc.
285	10.1007/s00296-021-04813-7	Onder M.E., Zengin O.	57189364775;55779102100;	YouTube as a source of information on gout: a quality analysis	2021	Rheumatology International	41	7		1321	1328		25	https://www.scopus.com/inward/record.uri?eid=2-s2.0-85101834091&doi=10.1007%2fs00296-021-04813-7&partnerID=40&md5=f984d72d6083118070045789524bcf1d	Department of Rheumatology, Aksaray University Training and Research Hospital, Aksaray, 68200, Turkey; Department of Rheumatology, Gaziantep Dr. Ersin Arslan Training and Research Hospital, Gaziantep, 27500, Turkey	Onder, M.E., Department of Rheumatology, Aksaray University Training and Research Hospital, Aksaray, 68200, Turkey; Zengin, O., Department of Rheumatology, Gaziantep Dr. Ersin Arslan Training and Research Hospital, Gaziantep, 27500, Turkey	YouTube is a popular video-sharing platform commonly visited by patients and healthcare professionals for medical information. Gout is the most frequent cause of inflammatory arthritis in adults. However, the accuracy and quality of gout-related information on YouTube are not fully known. Thus, the aim of this study was to assess the reliability and quality of YouTube videos pertaining to gout. A…	Gout; Internet; Quality; Social media; YouTube	Article; cross-sectional study; diet; gout; human; medical information; quality control; reliability; social media; videorecording; information dissemination; Internet; patient education; Gout; Humans; Information Dissemination; Internet; Patient Education as Topic; Social Media																Delli, K., Livas, C., Vissink, A., Spijkervet, F.K., Is YouTube useful as a source of information for Sjögren's syndrome? (2016) Oral Dis, 22 (3), pp. 196-201; Madathil, K.C., Rivera-Rodriguez, A.J., Greenstein, J.S., Gramopadhye, A.K., Healthcare information on YouTube: a systematic review (2015) Health Inform J, 21 (3), pp. 173-194; (2020) Wikipedia the Free Encyclopedia. List of Most Popular W…	Onder, M.E.; Department of Rheumatology, Turkey; email: erkutonder@hotmail.com			Springer Science and Business Media Deutschland GmbH					01728172		RHIND	33646342	English	Rheumatol. Int.
54	10.1007/s00393-021-01069-1	Onder M.E., Zengin O.	57189364775;55779102100;	Quality of healthcare information on YouTube: psoriatic arthritis [Qualität von Gesundheitsinformationen auf YouTube: Psoriasisarthritis]	2023	Zeitschrift fur Rheumatologie	82			30	37		6	https://www.scopus.com/inward/record.uri?eid=2-s2.0-85114012653&doi=10.1007%2fs00393-021-01069-1&partnerID=40&md5=b6b186e9e63623261770025781476c78	Department of Rheumatology, Aksaray University Training and Research Hospital, Aksaray, 68100, Turkey; Department of Rheumatology, Dr Ersin Arslan Training and Research Hospital, Gaziantep, Turkey	Onder, M.E., Department of Rheumatology, Aksaray University Training and Research Hospital, Aksaray, 68100, Turkey; Zengin, O., Department of Rheumatology, Dr Ersin Arslan Training and Research Hospital, Gaziantep, Turkey	Background: YouTube is an increasingly used platform for medical information. However, the validity of health-related information on psoriatic arthritis (PsA) on YouTube has not been determined. Objective: The purpose of this study was to evaluate the accuracy and quality of YouTube videos concerning PsA. Materials and methods: A YouTube search was performed on April 18, 2021, using the keyword “…	Internet; Misinformation; Rheumatology; Social Media; Video	adult; Article; controlled study; health care quality; human; information; Internet; medical society; misinformation; psoriatic arthritis; reliability; rheumatology; scoring system; social media; videorecording; information dissemination; psoriatic arthritis; reproducibility; Arthritis, Psoriatic; Humans; Information Dissemination; Reproducibility of Results; Social Media; Video Recording																Coates, L.C., Helliwell, P.S., Psoriatic arthritis: state of the art review (2017) Clin Med (Lond), 17 (1), pp. 65-70; Veale, D.J., Fearon, U., The pathogenesis of psoriatic arthritis (2018) Lancet, 391, pp. 2273-2284. , 10136; Rida, M.A., Chandran, V., Challenges in the clinical diagnosis of psoriatic arthritis (2020) Clin Immunol, 214, p. 108390; Ritchlin, C.T., Colbert, R.A., Gladman, D.D., Ps…	Onder, M.E.; Department of Rheumatology, Turkey; email: erkutonder@hotmail.com			Springer Medizin					03401855		ZRHMB	34468808	English	Z. Rheumatol.
70	10.1007/s00530-022-00966-y	Hangloo S., Arora B.	57386328000;57555729400;	Combating multimodal fake news on social media: methods, datasets, and future perspective	2022	Multimedia Systems	28	6		2391	2422			https://www.scopus.com/inward/record.uri?eid=2-s2.0-85133592789&doi=10.1007%2fs00530-022-00966-y&partnerID=40&md5=1207a5f230ef7e079a71800210dd918c	Department of Computer Science & Information Technology, Central University of Jammu, Bagla (Rahya Suchani), District-Samba, J&K, Jammu, 181143, India	Hangloo, S., Department of Computer Science & Information Technology, Central University of Jammu, Bagla (Rahya Suchani), District-Samba, J&K, Jammu, 181143, India; Arora, B., Department of Computer Science & Information Technology, Central University of Jammu, Bagla (Rahya Suchani), District-Samba, J&K, Jammu, 181143, India	The growth in the use of social media platforms such as Facebook and Twitter over the past decade has significantly facilitated and improved the way people communicate with each other. However, the information that is available and shared online is not always credible. These platforms provide a fertile ground for the rapid propagation of breaking news along with other misleading information. The …	Deep learning; Fake news detection; Multimodal; Pretrained models; Rumor detection; Text embedding; Transfer learning	Fake detection; Learning systems; Social networking (online); Transfer learning; Deep learning; Embeddings; Fake news detection; Future perspectives; Multi-modal; Pretrained model; Rumor detection; Social media; Text embedding; Transfer learning; Deep learning																Singhania, S., Fernandez, N., Rao, S., 3HAN: A Deep Neural Network for Fake News Detection Sneha,”Lect. Notes Comput. Sci (2017) (including Subser. Lect. Notes Artif. Intell. Lect. Notes Bioinformatics), 10635, pp. 118-125; Ahmed, H., Traore, I., Saad, S., “Detection of Online Fake News Using N-Gram Analysis and Machine Learning Techniques,” First (2017) Int. Conf. Intelligent, Secur. Dependable …	Hangloo, S.; Department of Computer Science & Information Technology, Bagla (Rahya Suchani), District-Samba, J&K, India; email: sakshini.hangloo@gmail.com			Springer Science and Business Media Deutschland GmbH					09424962		MUSYE		English	Multimedia Syst
180	10.1007/s10461-022-03922-z	Xu Q., McMann T., Godinez H., Nali M.C., Li J., Cai M., Merenda C., Lee C., Araojo R., Mackey T.K.	57209582523;57555611600;57993563900;57220921834;57209587966;57216747554;54795656300;57211532488;23097085200;30067646600;	Impact of COVID-19 on HIV Prevention Access: A Multi-platform Social Media Infodemiology Study	2022	AIDS and Behavior								https://www.scopus.com/inward/record.uri?eid=2-s2.0-85143316000&doi=10.1007%2fs10461-022-03922-z&partnerID=40&md5=0cd274a5e96b8ed08ff31cabe641a563	S-3 Research LLC, San Diego, CA, United States; Global Health Policy and Data Institute, Sang Diego, CA, United States; Global Health Program, Department of Anthropology, University of California, San Diego, San Diego, CA, United States; Office of Minority Health and Health Equity, U.S. Food and Drug Administration, Silver Spring, MD, United States	Xu, Q., S-3 Research LLC, San Diego, CA, United States, Global Health Policy and Data Institute, Sang Diego, CA, United States; McMann, T., S-3 Research LLC, San Diego, CA, United States, Global Health Policy and Data Institute, Sang Diego, CA, United States, Global Health Program, Department of Anthropology, University of California, San Diego, San Diego, CA, United States; Godinez, H., S-3 Rese…	This study seeks to identify and characterize key barriers associated with PrEP therapy as self-reported by users on social media platforms. We used data mining and unsupervised machine learning approaches to collect and analyze COVID-19 and PrEP-related posts from three social media platforms including Twitter, Reddit, and Instagram. Predominant themes detected by unsupervised machine learning a…	HIV/AIDS; Infodemiology; Minority health; PrEP; Social media						National Institutes of Health, NIH; U.S. Department of Health and Human Services, HHS: 155, 75F40120C00181; National Institute on Drug Abuse, NIDA; U.S. Food and Drug Administration, FDA	This publication was supported by the Food and Drug Administration (FDA) Office of Minority Health and Health Equity (OMHHE) of the U.S. Department of Health and Human Services (HHS) as part of a financial assistance award Broad Agency Announcement (BAA-SSBSWP#155, Contract #75F40120C00181), totaling $104,500 with 100 percent funded by FDA/HHS. The contents are those of the author(s) and do not n…	QX, TMM, HG, MCN, MC, JL, and TKM are employees of the startup company S-3 Research LLC. S-3 Research is a startup funded and currently supported by the National Institutes of Health – National Institute of Drug Abuse through a Small Business Innovation and Research contract for opioid-related social media research and technology commercialization. Authors reports no other conflicts of interest a…									Dr R, H.G., Alw M, N.A., Ar, W., Characterizing Health Care Delays and Interruptions in the United States During the COVID-19 Pandemic: Internet-Based, Cross-sectional Survey Study Journal of Medical Internet Research, , https://www.jmir.org/2021/5/e25446/, Internet; Hojilla, J.C., Hurley, L.B., Marcus, J.L., Silverberg, M.J., Skarbinski, J., Satre, D.D., Characterization of HIV preexposure proph…	Mackey, T.K.; Global Health Program, United States; email: tmackey@ucsd.edu			Springer					10907165		AIBEF		English	AIDS Behav.
279	10.1007/s10844-020-00629-2	Ianni M., Masciari E., Sperlí G.	57189493212;6506484045;55510822500;	A survey of Big Data dimensions vs Social Networks analysis	2021	Journal of Intelligent Information Systems	57	1		73	100		27	https://www.scopus.com/inward/record.uri?eid=2-s2.0-85095700992&doi=10.1007%2fs10844-020-00629-2&partnerID=40&md5=c85ae1d40f3b244b0e0c20ed3a8a5449	DIMES - Department of Informatics, Modeling, Electronics and Systems, University of Calabria, Arcavacata, CS 87036, Italy; Department of Electrical and Information Technology (DIETI), University of Naples Federico II, via Claudio 21, Naples, 80125, Italy	Ianni, M., DIMES - Department of Informatics, Modeling, Electronics and Systems, University of Calabria, Arcavacata, CS 87036, Italy; Masciari, E., Department of Electrical and Information Technology (DIETI), University of Naples Federico II, via Claudio 21, Naples, 80125, Italy; Sperlí, G., Department of Electrical and Information Technology (DIETI), University of Naples Federico II, via Claudio…	The pervasive diffusion of Social Networks (SN) produced an unprecedented amount of heterogeneous data. Thus, traditional approaches quickly became unpractical for real life applications due their intrinsic properties: large amount of user-generated data (text, video, image and audio), data heterogeneity and high speed generation rate. More in detail, the analysis of user generated data by popula…	Big Data; Centrality measure; Fake news; Social Network	Behavioral research; Big data; HTTP; Industrial research; Surveys; Data heterogeneity; Heterogeneous data; High speed generation; Intrinsic property; Real-life applications; Social Networks Analysis; Traditional approaches; User interaction; Social networking (online)																Ahmad, S., Lavin, A., Purdy, S., Agha, Z., Unsupervised real-time anomaly detection for streaming data (2017) Neurocomputing, 262, pp. 134-147. , 10.1016/j.neucom.2017.04.070. http://www.sciencedirect.com/science/article/pii/S0925231217309864. Online Real-Time Learning Strategies for Data Streams; Amato, F., Castiglione, A., Santo, A.D., Moscato, V., Picariello, A., Persia, F., Sperlì, G., Recogn…	Ianni, M.; DIMES - Department of Informatics, Italy; email: mianni@dimes.unical.it			Springer					09259902		JIISE		English	J Intell Inform Syst
110	10.1007/s10844-021-00646-9	Galli A., Masciari E., Moscato V., Sperlí G.	57210585022;6506484045;8300789300;55510822500;	A comprehensive Benchmark for fake news detection	2022	Journal of Intelligent Information Systems	59	1		237	261		8	https://www.scopus.com/inward/record.uri?eid=2-s2.0-85126769368&doi=10.1007%2fs10844-021-00646-9&partnerID=40&md5=7a4439ef6ba76f9c9f32139418c99e20	Department of Electrical and Information Technology (DIETI), University of Naples, Federico II via Claudio 21, Naples, 80125, Italy	Galli, A., Department of Electrical and Information Technology (DIETI), University of Naples, Federico II via Claudio 21, Naples, 80125, Italy; Masciari, E., Department of Electrical and Information Technology (DIETI), University of Naples, Federico II via Claudio 21, Naples, 80125, Italy; Moscato, V., Department of Electrical and Information Technology (DIETI), University of Naples, Federico II …	Nowadays, really huge volumes of fake news are continuously posted by malicious users with fraudulent goals thus leading to very negative social effects on individuals and society and causing continuous threats to democracy, justice, and public trust. This is particularly relevant in social media platforms (e.g., Facebook, Twitter, Snapchat), due to their intrinsic uncontrolled publishing mechani…	Benchmarking; Deep learning; Fake news detection	Deep learning; Fake detection; Content information; Deep learning; Facebook; Fake news detection; Feature combination; Learning techniques; Public trust; Real-world datasets; Social media platforms; Social networking (online)					Università degli Studi di Napoli Federico II, UNINA; Polo delle Scienze e delle Tecnologie per la Vita, Università degli Studi di Napoli Federico II; Dipartimento di Ingegneria Chimica, dei Materiali e della Produzione Industriale, Università degli Studi di Napoli Federico II, DICMaPI											(2016) Tensorflow: A system for large-scale machine learning, , https://www.usenix.org/conference/osdi16(pp.265–283).USENIXAssociation, Abadi, M., Barham, P., Chen, J., Chen, Z., Davis, A., Dean, J., Devin, M., Ghemawat, S., Irving, G., Isard, M., Kudlur, M., Levenberg, J., Monga, R., Moore, S., Murray, D.G., Steiner, B., Tucker, P.A., Vasudevan, V., Warden, P.,.., Zheng, X. (2016). Tensorflow: A…	Masciari, E.; Department of Electrical and Information Technology (DIETI), Federico II via Claudio 21, Italy; email: elio.masciari@unina.it			Springer					09259902		JIISE		English	J Intell Inform Syst
168	10.1007/s11042-021-11782-3	Palani B., Elango S., Vignesh Viswanathan K.	57387945500;36164914500;57460522200;	CB-Fake: A multimodal deep learning framework for automatic fake news detection using capsule neural network and BERT	2022	Multimedia Tools and Applications	81	4		5587	5620		14	https://www.scopus.com/inward/record.uri?eid=2-s2.0-85121859108&doi=10.1007%2fs11042-021-11782-3&partnerID=40&md5=79cba6bfd649afdf59fdcfdea4fb5bd2	Department of Computer Science and Engineering, National Institute of Technology, Tiruchirappalli, India; Software Development Engineer Visa Inc, Bengaluru, India	Palani, B., Department of Computer Science and Engineering, National Institute of Technology, Tiruchirappalli, India; Elango, S., Department of Computer Science and Engineering, National Institute of Technology, Tiruchirappalli, India; Vignesh Viswanathan, K., Software Development Engineer Visa Inc, Bengaluru, India	The progressive growth of today’s digital world has made news spread exponentially faster on social media platforms like Twitter, Facebook, and Weibo. Unverified news is often disseminated in the form of multimedia content like text, picture, audio, or video. The dissemination of such false news deceives the public and leads to protests and creates troubles for the public and the government. Henc…	BERT; Capsule neural network; Deep learning; Fake news detection; Routing-by-agreement	Classification (of information); Convolutional neural networks; Deep learning; Fake detection; Feature extraction; Semantics; Bidirectional encoder representation from transformer; Capsule neural network; Deep learning; Fake news detection; Multi-modal; Neural-networks; Routing-by-agreement; Routings; Textual features; Visual feature; Social networking (online)					Engineering and Physical Sciences Research Council, EPSRC: EPSRC/EP/I010939/1; Royal Academy of Engineering	Maria Sanchez del Rio is financially supported by the Engineering and Physical Sciences Research Council (EPSRC/EP/I010939/1) and Dr. Mathieu Lucquiaud by a UK Royal Academy of Engineering Research Fellowship. The authors are grateful to them for providing this funding. The authors would also like to thank the UK Carbon Capture and Storage Research Centre for the continuous support in this resear…										Ahmed, H., Traore, I., Saad, S., Detection of online fake news using n-gram analysis and machine learning techniques (2017) International conference on intelligent, secure, and dependable systems in distributed and cloud environments, pp. 127-138. , Springer, Cham; Akyol, K., Sen, B., Modeling and predicting of news popularity in social media sources (2019) Cmc-Computers Materials & Continua, 61 …	Palani, B.; Department of Computer Science and Engineering, India; email: balaiiits@gmail.com			Springer					13807501		MTAPF		English	Multimedia Tools Appl
319	10.1007/s11280-021-00862-x	Zhang Y., Wang L., Zhu J.J.H., Wang X.	57454544800;57442738700;56912504400;7501870759;	Conspiracy vs science: A large-scale analysis of online discussion cascades	2021	World Wide Web	24	2		585	606		9	https://www.scopus.com/inward/record.uri?eid=2-s2.0-85099799376&doi=10.1007%2fs11280-021-00862-x&partnerID=40&md5=c39ecb2b8125834ddce755665f34d114	Department of Automation, Shanghai Jiao Tong University, and Key Laboratory of System Control and Information Processing, Ministry of Education of China, Shanghai, 200240, China; Department of Media and Communication, and School of Data Science, City University of Hong Kong, Hong Kong; Department of Automation, Shanghai University, Shanghai, 200444, China	Zhang, Y., Department of Automation, Shanghai Jiao Tong University, and Key Laboratory of System Control and Information Processing, Ministry of Education of China, Shanghai, 200240, China, Department of Media and Communication, and School of Data Science, City University of Hong Kong, Hong Kong; Wang, L., Department of Automation, Shanghai Jiao Tong University, and Key Laboratory of System Contr…	With the emergence and rapid proliferation of social media platforms and social networking sites, recent years have witnessed a surge of misinformation spreading in our daily life. Drawing on a large-scale dataset which covers more than 1.4M posts and 18M comments from an online social media platform, we investigate the propagation of two distinct narratives–(i) conspiracy information, whose clai…	Conspiracy; Information cascades; Misinformation; Online community; Political affinity	Large dataset; Public policy; Controversial topics; Large-scale analysis; Machine learning models; Online social medias; Political orientation; Scientific information; Social media platforms; Social networking sites; Social networking (online)					GRF 11505119; City University of Hong Kong: CCR 9360120, HKIDS 9360163; National Natural Science Foundation of China, NSFC: 61773255, 61873167	This work was supported by the National Natural Science Foundation of China (Grant Nos. 61773255 and 61873167), Hong Kong RGC (GRF 11505119) and City University of Hong Kong (CCR 9360120 and HKIDS 9360163). The authors would like to thank Tai-Quan “Winson” Peng for critical reading of the early draft.										Allcott, H., Gentzkow, M., Social media and fake news in the 2016 election (2017) J. Econ. Perspect., 31 (2), pp. 211-236; Almaatouq, A., Shmueli, E., Nouh, M., Alabdulkareem, A., Singh, V.K., Alsaleh, M., Alarifi, A., Alfaris, A., If it looks like a spammer and behaves like a spammer, it must be a spammer: analysis and detection of microblogging spam accounts (2016) Int. J. Inf. Secur., 15 (5), …	Wang, X.; Department of Automation, China; email: xfwang@sjtu.edu.cn
328	10.1007/s11845-020-02312-5	Yüce M.Ö., Adalı E., Kanmaz B.	57209849217;57209853502;57209582427;	An analysis of YouTube videos as educational resources for dental practitioners to prevent the spread of COVID-19	2021	Irish Journal of Medical Science	190	1		19	26		20	https://www.scopus.com/inward/record.uri?eid=2-s2.0-85088478614&doi=10.1007%2fs11845-020-02312-5&partnerID=40&md5=795fe2cce8ac876a192a19fe6a2737e9	Department of Oral and Maxillofacial Surgery, School of Dentistry, Ege University, Izmir, Turkey; Department of Oral and Maxillofacial Surgery, School of Dentistry, Izmir Demokrasi University, Izmir, Turkey; Department of Periodontology, School of Dentistry, Izmir Demokrasi University, Izmir, Turkey	Yüce, M.Ö., Department of Oral and Maxillofacial Surgery, School of Dentistry, Ege University, Izmir, Turkey; Adalı, E., Department of Oral and Maxillofacial Surgery, School of Dentistry, Izmir Demokrasi University, Izmir, Turkey; Kanmaz, B., Department of Periodontology, School of Dentistry, Izmir Demokrasi University, Izmir, Turkey	Background: Coronavirus disease (COVID-19) was first reported on 31 December 2019 and has rapidly been spreading day by day. Dental patients and professionals have a high risk of the coronavirus infection and also have a huge responsibility to prevent its spread during emergency dental treatment over the period of the COVID-19 outbreak. Aim: Informing patients and dental practitioners about the n…	COVID-19; Dental general practice; Disease outbreaks; SARS coronavirus	Article; Australia; Canada; content analysis; coronavirus disease 2019; cross-sectional study; data analysis software; dental health; dental personnel; dental practice; educational technology; human; image quality; India; infection control; infection prevention; United Arab Emirates; United Kingdom; United States; videorecording; Coronavirinae; dental auxiliary; dentist; education; epidemic; infe…			SPSS version 21, IBM, United States	IBM, United States												Meng, L., Hua, F., Bian, Z., Coronavirus disease 2019 (COVID-19): Emerging and future challenges for dental and oral medicine (2020) J Dent Res, , Mar 12 [Online ahead of print]; Pengı, X., Xu, X., Li, Y., Transmission routes of 2019-nCoV and controls in dental practice (2020) Int J Oral Sci, 12, p. 9; Xu, H., Zhong, L., Deng, J., High expression of ACE2 receptor of 2019-nCoV on the epithelial ce…	Yüce, M.Ö.; Department of Oral and Maxillofacial Surgery, Turkey; email: meltemozdn@hotmail.com			Springer Science and Business Media Deutschland GmbH					00211265		IJMSA	32700083	English	Ir. J. Med. Sci.
374	10.1007/s13278-020-00689-w	Shang L., Zhang Y., Zhang D., Wang D.	57207571159;57191071243;57193607682;55574213902;	FauxWard: a graph neural network approach to fauxtography detection using social media comments	2020	Social Network Analysis and Mining	10	1	76				14	https://www.scopus.com/inward/record.uri?eid=2-s2.0-85090041765&doi=10.1007%2fs13278-020-00689-w&partnerID=40&md5=5ee7468bfbd7434ea51b89474bfe133d	Department of Computer Science and Engineering, University of Notre Dame, Notre Dame, IN 46556, United States	Shang, L., Department of Computer Science and Engineering, University of Notre Dame, Notre Dame, IN 46556, United States; Zhang, Y., Department of Computer Science and Engineering, University of Notre Dame, Notre Dame, IN 46556, United States; Zhang, D., Department of Computer Science and Engineering, University of Notre Dame, Notre Dame, IN 46556, United States; Wang, D., Department of Computer …	Online social media has been a popular source for people to consume and share news content. More recently, the spread of misinformation online has caused widespread concerns. In this work, we focus on a critical task of detecting fauxtography on social media where the image and associated text together convey misleading information. Many efforts have been made to mitigate misinformation online, b…	Fake news; Fauxtography; Graph neural network; Misinformation; Social media	Convolutional neural networks; Complex information; Critical tasks; Graph neural networks; Misleading informations; Online social medias; Real-world datasets; Social media platforms; Textual content; Social networking (online)					National Science Foundation, NSF: CNS-1831669, CNS-1845639; Army Research Office, ARO: W911NF-17-1-0409	This research is supported in part by the National Science Foundation under Grant No. CNS-1845639, CNS-1831669, Army Research Office under Grant W911NF-17-1-0409. The views and conclusions contained in this document are those of the authors and should not be interpreted as representing the official policies, either expressed or implied, of the Army Research Office or the U.S. Government. The U.S.…										Bayar, B., Stamm, M.C., A deep learning approach to universal image manipulation detection using a new convolutional layer (2016) Proceedings of the 4Th ACM Workshop on Information Hiding and Multimedia Security, pp. 5-10; Chen, J., Ma, T., Xiao, C., (2018) Fastgcn: Fast learning with graph convolutional networks via importance sampling, , arXiv preprint arXiv; Cooper, S.D., A concise history of …	Wang, D.; Department of Computer Science and Engineering, United States; email: dwang5@nd.edu			Springer					18695450				English	Soc. Netw. Analysis Min.
372	10.1007/s13278-020-00696-x	Islam M.R., Liu S., Wang X., Xu G.	57713922300;55207545300;36189130500;8987733300;	Deep learning for misinformation detection on online social networks: a survey and new perspectives	2020	Social Network Analysis and Mining	10	1	82				82	https://www.scopus.com/inward/record.uri?eid=2-s2.0-85091992323&doi=10.1007%2fs13278-020-00696-x&partnerID=40&md5=a9811ab8dfc161380dfc7c0e8c006037	Advanced Analytics Institute (AAi), University of Technology Sydney (UTS), Sydney, Australia; School of Computer Science, University of Technology Sydney (UTS), Sydney, Australia	Islam, M.R., Advanced Analytics Institute (AAi), University of Technology Sydney (UTS), Sydney, Australia; Liu, S., Advanced Analytics Institute (AAi), University of Technology Sydney (UTS), Sydney, Australia; Wang, X., School of Computer Science, University of Technology Sydney (UTS), Sydney, Australia; Xu, G., Advanced Analytics Institute (AAi), University of Technology Sydney (UTS), Sydney, Au…	Recently, the use of social networks such as Facebook, Twitter, and Sina Weibo has become an inseparable part of our daily lives. It is considered as a convenient platform for users to share personal messages, pictures, and videos. However, while people enjoy social networks, many deceptive activities such as fake news or rumors can mislead users into believing misinformation. Besides, spreading …	Decision making; Deep learning; Misinformation detection; Neural network; Online social networks	E-learning; Social networking (online); Surveys; Advanced modeling; Automated detection; On-line social networks; Real-world implementation; Research interests; Research problems; State of the art; State-of-the art reviews; Deep learning																Abadi, M., Agarwal, A., Barham, P., Brevdo, E., Chen, Z., Citro, C., Corrado, G.S., Devin, M., Tensorflow: Large-scale machine learning on heterogeneous systems, 2015 (2015) Software Available from Tensorflow. Org 1; Abdel-Hamid, O., Mohamed, A., Jiang, H., Deng, L., Penn, G., Yu, D., Convolutional neural networks for speech recognition (2014) IEEE/ACM Trans Audio Speech Lang Process, 22, pp. 153…	Xu, G.; Advanced Analytics Institute (AAi), Australia; email: Guandong.Xu@uts.edu.au			Springer					18695450				English	Soc. Netw. Analysis Min.
249	10.1007/s13278-021-00767-7	Balasubramaniam T., Nayak R., Luong K., Bashar M.A.	57204525618;14030363600;57204524904;56425903900;	Identifying Covid-19 misinformation tweets and learning their spatio-temporal topic dynamics using Nonnegative Coupled Matrix Tensor Factorization	2021	Social Network Analysis and Mining	11	1	57				10	https://www.scopus.com/inward/record.uri?eid=2-s2.0-85108066998&doi=10.1007%2fs13278-021-00767-7&partnerID=40&md5=91494b2537a84515ca6f5eac1028f6f1	School of Computer Science and Centre for Data Science, Queensland University of Technology, 2 George St, Brisbane City, QLD 4000, Australia	Balasubramaniam, T., School of Computer Science and Centre for Data Science, Queensland University of Technology, 2 George St, Brisbane City, QLD 4000, Australia; Nayak, R., School of Computer Science and Centre for Data Science, Queensland University of Technology, 2 George St, Brisbane City, QLD 4000, Australia; Luong, K., School of Computer Science and Centre for Data Science, Queensland Unive…	Social media platforms like Twitter have become an easy portal for billions of people to connect and exchange their thoughts. Unfortunately, people commonly use these platforms to share misinformation which can influence other people adversely. The spread of misinformation is unavoidable in an extraordinary situation like Covid-19, and the consequences can be dreadful. This paper proposes a two-s…	Covid-19; Misinformation detection; Nonnegative tensor factorization; Ranking; Saturating Coordinate Descent; Spatio-temporal patterns; Topic modelling	Factorization; Semantics; Social networking (online); Tensors; Coupled matrix; Experimental analysis; Non negatives; Semantic similarity; Social media platforms; Spatio temporal; Tensor factorization; Tensor representation; Matrix algebra																(2020) Hijod: Semi-Supervised Multi-Aspect Detection of Misinformation Using Hierarchical Joint Decomposition, 2005, p. 04310. , . arXiv preprint, arXiv; Acar, E., Levin-Schwartz, Y., Calhoun, V.D., Adali, T., ACMTF for fusion of multi-modal neuroimaging data and identification of biomarkers (2017) 2017 25Th European Signal Processing Conference (EUSIPCO). IEEE, pp. 643-647; Allcott, H., Gentzkow…	Balasubramaniam, T.; School of Computer Science and Centre for Data Science, 2 George St, Australia; email: thirunavukarasu.balas@qut.edu.au			Springer					18695450				English	Soc. Netw. Analysis Min.
77	10.1007/s13278-021-00833-0	Javed R.T., Usama M., Iqbal W., Qadir J., Tyson G., Castro I., Garimella K.	57211800983;57516382200;57190071819;15058218600;25960456600;54891848000;56017286800;	A deep dive into COVID-19-related messages on WhatsApp in Pakistan	2022	Social Network Analysis and Mining	12	1	5				7	https://www.scopus.com/inward/record.uri?eid=2-s2.0-85119381399&doi=10.1007%2fs13278-021-00833-0&partnerID=40&md5=b6d596d4c105fec5a4da9c4090c1ddae	Information Technology University of the Punjab, Lahore, Pakistan; Qatar University, Doha, Qatar; Lahore University of Management Sciences, Lahore, Pakistan; Queen Merry University, London, United Kingdom; MIT, Cambridge, United States	Javed, R.T., Information Technology University of the Punjab, Lahore, Pakistan; Usama, M., Information Technology University of the Punjab, Lahore, Pakistan, Lahore University of Management Sciences, Lahore, Pakistan; Iqbal, W., Queen Merry University, London, United Kingdom; Qadir, J., Information Technology University of the Punjab, Lahore, Pakistan, Qatar University, Doha, Qatar; Tyson, G., Qu…	The spread of COVID-19 and the lockdowns that followed led to an increase in activity on online social networks. This has resulted in users sharing unfiltered and unreliable information on social networks like WhatsApp, Twitter, Facebook, etc. In this work, we give an extended overview of how Pakistan’s population used public WhatsApp groups for sharing information related to the pandemic. Our wo…	Infodemic; Misinformation; Social computing	Behavioral research; Information dissemination; Deep dives; Facebook; Image-based; Infodemic; Misinformation; Network likes; Pakistan; Political parties; Sharing information; User behaviors; Social networking (online)					Engineering and Physical Sciences Research Council, EPSRC: EP/S033564/1, FY20PP013	This work is supported by the UK EPSRC, under Grant EP/S033564/1 and facebook (Grant No. FY20PP013).										Badawy, A., Addawood, A., Lerman, K., Ferrara, E., Characterizing the 2016 Russian IRA influence campaign (2019) Soc Netw Anal Min, 9 (1), pp. 1-11; Bhatnagar, S., Choubey, N., (2021) Making Sense of Tweets Using Sentiment Analysis on Closely Related Topics; Boadle, A., (2018) Facebook’s Whatsapp Flooded with Fake News in Brazil Election; Bovet, A., Makse, H.A., Influence of fake news in twitter …	Javed, R.T.; Information Technology University of the PunjabPakistan; email: tallal.javed@itu.edu.pk			Springer					18695450				English	Soc. Netw. Analysis Min.
69	10.1007/s13278-022-00937-1	Ng L.H.X., Cruickshank I.J., Carley K.M.	57223214131;57202915742;7004510994;	Cross-platform information spread during the January 6th capitol riots	2022	Social Network Analysis and Mining	12	1	133				2	https://www.scopus.com/inward/record.uri?eid=2-s2.0-85138155222&doi=10.1007%2fs13278-022-00937-1&partnerID=40&md5=688fcaa3eb1e043e97bd2c1f09f21189	Center for Computational Analysis of Social and Organizational Systems, Carnegie Mellon University, 4665 Forbes Avenue, Pittsburgh, PA 15213, United States	Ng, L.H.X., Center for Computational Analysis of Social and Organizational Systems, Carnegie Mellon University, 4665 Forbes Avenue, Pittsburgh, PA 15213, United States; Cruickshank, I.J., Center for Computational Analysis of Social and Organizational Systems, Carnegie Mellon University, 4665 Forbes Avenue, Pittsburgh, PA 15213, United States; Carley, K.M., Center for Computational Analysis of Soc…	Social media has become an integral component of the modern information system. An average person typically has multiple accounts across different platforms. At the same time, the rise of social media facilitates the spread of online mis/disinformation narratives within and across these platforms. In this study, we characterize the coordinated information dissemination of information laden with m…	Coordinated information dissemination; Natural language processing; Parler; Social media coordination; Twitter	Natural language processing systems; Social networking (online); Coordinated information dissemination; Cross-platform; Integral components; Language processing; Natural language processing; Natural languages; Parler; Social media; Social medium coordination; Twitter; Information dissemination					Office of Naval Research, ONR: N000141812106; John S. and James L. Knight Foundation, KF; Carnegie Mellon University, CMU	The research for this paper was supported in part by the Knight Foundation and the Office of Naval Research Grant (N000141812106) by the center for Informed Democracy and Social-cybersecurity (IDeaS) and the center for Computational Analysis of Social and Organizational Systems (CASOS) at Carnegie Mellon University. The views and conclusions are those of the authors and should not be interpreted …	The research for this paper was supported in part by the Knight Foundation and the Office of Naval Research Grant (N000141812106) by the center for Informed Democracy and Social-cybersecurity (IDeaS) and the center for Computational Analysis of Social and Organizational Systems (CASOS) at Carnegie Mellon University. The views and conclusions are those of the authors and should not be interpreted …	The research for this paper was supported in part by the Knight Foundation and the Office of Naval Research Grant (N000141812106) by the center for Informed Democracy and Social-cybersecurity (IDeaS) and the center for Computational Analysis of Social and Organizational Systems (CASOS) at Carnegie Mellon University.								Alperin, J.P., Gomez, C.J., Haustein, S., Identifying diffusion patterns of research articles on twitter: a case study of online engagement with open access articles (2019) Public Underst Sci, 28 (1), pp. 2-18; Benn, J., End the duopoly: America needs a major political realignment (2017) Huffpost, , https://www.huffpost.com/entry/end-the-duopoly-america-n_b_9463274; Blondel, V.D., Guillaume, J.-L…	Ng, L.H.X.; Center for Computational Analysis of Social and Organizational Systems, 4665 Forbes Avenue, United States; email: lynnetteng@andrew.cmu.edu			Springer					18695450				English	Soc. Netw. Analysis Min.
68	10.1007/s13278-022-00951-3	Gongane V.U., Munot M.V., Anuse A.D.	57806810200;35211186600;56593281700;	Detection and moderation of detrimental content on social media platforms: current status and future directions	2022	Social Network Analysis and Mining	12	1	129					https://www.scopus.com/inward/record.uri?eid=2-s2.0-85138370979&doi=10.1007%2fs13278-022-00951-3&partnerID=40&md5=afe096f2ce40f01f4cf047cec907bb7b	E&TC Department, SCTR’s Pune Institute of Computer Technology, SPPU, Pune, 411046, India; School of ECE, Dr Vishwanath Karad MIT_WPU, SPPU, Pune, 411038, India	Gongane, V.U., E&TC Department, SCTR’s Pune Institute of Computer Technology, SPPU, Pune, 411046, India; Munot, M.V., E&TC Department, SCTR’s Pune Institute of Computer Technology, SPPU, Pune, 411046, India; Anuse, A.D., School of ECE, Dr Vishwanath Karad MIT_WPU, SPPU, Pune, 411038, India	Social Media has become a vital component of every individual's life in society opening a preferred spectrum of virtual communication which provides an individual with a freedom to express their views and thoughts. While virtual communication through social media platforms is highly desirable and has become an inevitable component, the dark side of social media is observed in form of detrimental/…	Artificial intelligence (AI); Detection and moderation; Natural language processing (NLP); Social media (SM) platforms	Automation; Fake detection; Learning algorithms; Natural language processing systems; Social networking (online); Artificial intelligence; Current status; Detection and moderation; Language processing; Natural language processing; Natural languages; Social media; Social media platforms; Spectra's; Virtual communication; Deep neural networks																Ahmed, H., Traore, I., Saad, S., Detection of online fake news using N-Gram analysis and machine learning techniques (2017) ISDDC. Lecture Notes in Computer Science, 10618, pp. 127-138. , https://doi.org/10.1007/978-3-319-69155-8_9, Traore I, Woungang I, Awad A, Intelligent, secure, and dependable systems in distributed and cloud environments; Allcott, H., Gentzkow, M., Social media and fake news…	Gongane, V.U.; E&TC Department, India; email: vug_entc@pvgcoet.ac.in			Springer					18695450				English	Soc. Netw. Analysis Min.
67	10.1007/s13278-022-00977-7	Gangwar S.S., Rathore S.S., Chouhan S.S., Soni S.	57918420900;55437399500;55201344700;57222134596;	Predictive modeling for suspicious content identification on Twitter	2022	Social Network Analysis and Mining	12	1	149					https://www.scopus.com/inward/record.uri?eid=2-s2.0-85139405242&doi=10.1007%2fs13278-022-00977-7&partnerID=40&md5=d2fa4e86cd16dc5b815f2053ca99f68e	ABV-IIITM, Gwalior, India; MNIT, Jaipur, India	Gangwar, S.S., ABV-IIITM, Gwalior, India; Rathore, S.S., ABV-IIITM, Gwalior, India; Chouhan, S.S., MNIT, Jaipur, India; Soni, S., MNIT, Jaipur, India	The wide popularity of Twitter as a medium of exchanging activities, entertainment, and information is attracted spammers to discover it as a stage to spam clients and spread misinformation. It poses the challenge to the researchers to identify malicious content and user profiles over Twitter such that timely action can be taken. Many previous works have used different strategies to overcome this…	Machine learning techniques; Natural language processing; Social network; Suspicious content detection; User-content features	Deep learning; Feature extraction; Large dataset; Learning algorithms; Learning systems; Modeling languages; Natural language processing systems; Social networking (online); Content detection; Hybrid features; Language processing; Machine learning techniques; Natural language processing; Natural languages; Social network; Spammers; Suspicious content detection; User-content feature; User profile					DST/NSM/R &D_HPC_Applications/2021/24	This work is partially supported by a Research Grant under National Super computing Mission (India), Grant number: DST/NSM/R &D_HPC_Applications/2021/24.										Abkenar, S.B., Kashani, M.H., Akbari, M., Mahdipour, E., (2020) Twitter Spam Detection: A Systematic Review; Adhikari, A., Ram, A., Tang, R., Lin, J., Rethinking complex neural network architectures for document classification (2019) Proceedings of the 2019 Conference of the North American Chapter of the Association for Computational Linguistics: Human Language Technologies, 1, pp. 4046-4051. , L…	Rathore, S.S.; ABV-IIITMIndia; email: santoshs@iiitm.ac.in			Springer					18695450				English	Soc. Netw. Analysis Min.
496	10.1007/s13735-017-0143-x	Boididou C., Papadopoulos S., Zampoglou M., Apostolidis L., Papadopoulou O., Kompatsiaris Y.	57191409236;23095370800;15057359000;56878967400;56458713300;7004756014;	Detection and visualization of misleading content on Twitter	2018	International Journal of Multimedia Information Retrieval	7	1		71	86		69	https://www.scopus.com/inward/record.uri?eid=2-s2.0-85036523992&doi=10.1007%2fs13735-017-0143-x&partnerID=40&md5=9898fa971d74eed0bee63f43e6344965	Urban Big Data Centre, Glasgow, United Kingdom; CERTH-ITI, Thessaloniki, Greece	Boididou, C., Urban Big Data Centre, Glasgow, United Kingdom, CERTH-ITI, Thessaloniki, Greece; Papadopoulos, S., CERTH-ITI, Thessaloniki, Greece; Zampoglou, M., CERTH-ITI, Thessaloniki, Greece; Apostolidis, L., CERTH-ITI, Thessaloniki, Greece; Papadopoulou, O., CERTH-ITI, Thessaloniki, Greece; Kompatsiaris, Y., CERTH-ITI, Thessaloniki, Greece	The problems of online misinformation and fake news have gained increasing prominence in an age where user-generated content and social media platforms are key forces in the shaping and diffusion of news stories. Unreliable information and misleading content are often posted and widely disseminated through popular social media platforms such as Twitter and Facebook. As a result, journalists and e…	Fake detection; Information credibility; Social media; Verification						Horizon 2020 Framework Programme, H2020: 610928, 687786; European Commission, EC	This work has been supported by the REVEAL and InVID projects, under Contract Nos. 610928 and 687786, respectively, funded by the European Commission.										Boididou, C., Papadopoulos, S., Kompatsiaris, Y., Schifferes, S., Newman, N., Challenges of computational verification in social multimedia (2014) Proceedings of the companion publication of the 23rd international conference on world wide web companion, pp. 743-748; Boididou, C., Andreadou, K., Papadopoulos, S., Dang-Nguyen, D.T., Boato, G., Riegler, M., Kompatsiaris, Y., Verifying multimedia use…	Papadopoulos, S.; CERTH-ITIGreece; email: papadop@iti.gr			Springer London					21926611				English	Int. J. Multimed. Inf. Retr.
99	10.1007/s13735-022-00235-8	Varshney D., Vishwakarma D.K.	57210204539;56711360100;	A unified approach of detecting misleading images via tracing its instances on web and analyzing its past context for the verification of multimedia content	2022	International Journal of Multimedia Information Retrieval	11	3		445	459		1	https://www.scopus.com/inward/record.uri?eid=2-s2.0-85133877375&doi=10.1007%2fs13735-022-00235-8&partnerID=40&md5=763a8afd0b772e32cb9af3364a4fbfca	Biometric Research Laboratory, Department of Information Technology, Delhi Technological University, Delhi, 110042, India	Varshney, D., Biometric Research Laboratory, Department of Information Technology, Delhi Technological University, Delhi, 110042, India; Vishwakarma, D.K., Biometric Research Laboratory, Department of Information Technology, Delhi Technological University, Delhi, 110042, India	The verification of multimedia content over social media is one of the challenging and crucial issues in the current scenario and gaining prominence in an age where user-generated content and online social web-platforms are the leading sources in shaping and propagating news stories. As these sources allow users to share their opinions without restriction, opportunistic users often post misleadin…	Fake news; Misleading information; Multimedia content; Web-platforms																	Meel, P., Vishwakarma, D.K., Fake news, rumor, information pollution in social media and web: a contemporary survey of state-of-the-arts, challenges and opportunities (2020) Expert Syst Appl, 153, p. 112986; Boididou, C., Papadopoulos, S., Zampoglou, M., Apostolidis, L., Papadopoulou, O., Kompatsiaris, Y., Detection and visualization of misleading content on Twitter (2018) Int J Multimed Inf Retr…	Vishwakarma, D.K.; Biometric Research Laboratory, India; email: dvishwakarma@mail.com			Springer Science and Business Media Deutschland GmbH					21926611				English	Int. J. Multimed. Inf. Retr.
324	10.1007/s40804-020-00194-9	Fenwick M., McCahery J.A., Vermeulen E.P.M.	55671902600;6506971609;26665248900;	Will the World Ever Be the Same After COVID-19? Two Lessons from the First Global Crisis of a Digital Age	2021	European Business Organization Law Review	22	1		125	145		26	https://www.scopus.com/inward/record.uri?eid=2-s2.0-85090782970&doi=10.1007%2fs40804-020-00194-9&partnerID=40&md5=1c4c68c7e10bd9dc9be27e6964b241d1	Kyushu University, Fukuoka, Japan; Tilburg University, Tilburg, Netherlands; Tilburg University/Philips Lighting, Tilburg, Netherlands	Fenwick, M., Kyushu University, Fukuoka, Japan; McCahery, J.A., Tilburg University, Tilburg, Netherlands; Vermeulen, E.P.M., Tilburg University/Philips Lighting, Tilburg, Netherlands	Coronavirus is the first global crisis of a digital age and the divergence in policy responses reflects the challenge of navigating an unprecedented global situation under conditions of enormous uncertainty. We ask what lessons can be learned from this experience and identify two, both of which push against mainstream interpretations of recent events. First, and contrary to the view that the cris…	Coronavirus; COVID-19; Higher-tech education; Policy response																	Adam, C., Conceptualizing and measuring styles of moral regulation (2015) On the road to permissiveness? Change and convergence of moral regulation in Europe, pp. 11-31. , Knill C, Adam C, Hurka S, (eds), Oxford University Press, Oxford; Albuquerque, R., Resiliency of environmental and social stocks: An analysis of the exogenous COVID-19 market crash (2020) ECGI Finance Working Paper 676/2020, , …	McCahery, J.A.; Tilburg UniversityNetherlands; email: J.A.McCahery@uvt.nl			Springer Science and Business Media Deutschland GmbH					15667529				English	Eur. Bus. Org. Law Rev.
66	10.1007/s41109-022-00513-8	Bovet A., Grindrod P.	15749745000;56722252200;	Organization and evolution of the UK far-right network on Telegram	2022	Applied Network Science	7	1	76					https://www.scopus.com/inward/record.uri?eid=2-s2.0-85142017192&doi=10.1007%2fs41109-022-00513-8&partnerID=40&md5=deab58327f7c83507cd06bb30a0ed0f6	Department of Mathematics and Digital Society Initiative, University of Zurich, Zurich, Switzerland; Mathematical Institute, University of Oxford, Oxford, United Kingdom	Bovet, A., Department of Mathematics and Digital Society Initiative, University of Zurich, Zurich, Switzerland, Mathematical Institute, University of Oxford, Oxford, United Kingdom; Grindrod, P., Mathematical Institute, University of Oxford, Oxford, United Kingdom	The instant messaging platform Telegram has become popular among the far-right movements in the US and UK in recent years. These groups use public Telegram channels and group chats to disseminate hate speech, disinformation, and conspiracy theories. Recent works revealed that the far-right Telegram network structure is decentralized and formed of several communities divided mostly along ideologic…	Communication; Community detection; Directed network; Evolution; Extremism; Organization; Social media; Social network							The authors acknowledge useful discussions with Renaud Lambiotte.										Baele, S.J., Brace, L., Coan, T.G., Variations on a theme? Comparing 4chan, 8kun, and other chans’ far-right “/pol” boards (2021) Perspect Terror, 15 (1), pp. 65-80; Baumgartner, J., Zannettou, S., Squire, M., Blackburn, J., The Pushshift Telegram Dataset (2020) Proceedings of the International AAAI Conference on Web and Social Media, 14 (1), pp. 840-847; Benkler, Y., Faris, R., Roberts, H., (201…	Bovet, A.; Department of Mathematics and Digital Society Initiative, Switzerland; email: alexandre.bovet@math.uzh.ch			Springer Science and Business Media Deutschland GmbH					23648228				English	Appl. Netw. Sci.
379	10.1007/s42001-020-00089-2	Havey N.F.	57226791234;	Partisan public health: how does political ideology influence support for COVID-19 related misinformation?	2020	Journal of Computational Social Science	3	2		319	342		56	https://www.scopus.com/inward/record.uri?eid=2-s2.0-85100350910&doi=10.1007%2fs42001-020-00089-2&partnerID=40&md5=35e9c337e53e782e8e21e389ec690ce0	University of California, Los Angeles, Beverly Hills, CA 90210, United States	Havey, N.F., University of California, Los Angeles, Beverly Hills, CA 90210, United States	This study analyzes over 4000 tweets related to six misinformation topics about the COVID-19 pandemic: the use of hydroxychloroquine as treatment, the use of bleach as a preventative measure, Bill Gates intentionally causing the virus, the Chinese Communist Party intentionally causing the virus, and the Deep State causing the virus to ruin the economy and threaten President Trump’s reelection cha…	COVID-19; Political polarization; Sentiment analysis																	Nisbet, E.C., Cooper, K.E., Garrett, R.K., The partisan brain: How dissonant science messages lead conservatives and liberals to (dis) trust science (2015) The ANNALS of the American Academy of Political and Social Science, 658 (1), pp. 36-66; Ahmed, W., Vidal-Alaball, J., Downing, J., Seguí, F.L., Dangerous messages or satire? Analysing the conspiracy theory linking 5g to covid-19 through social…	Havey, N.F.; University of California, United States; email: nfh@g.ucla.edu			Springer					24322717				English	J Comput Soc Sc
129	10.1007/s42113-022-00136-3	Borukhson D., Lorenz-Spreen P., Ragni M.	57454187200;57208321842;8948081100;	When Does an Individual Accept Misinformation? An Extended Investigation Through Cognitive Modeling	2022	Computational Brain and Behavior	5	2		244	260		5	https://www.scopus.com/inward/record.uri?eid=2-s2.0-85129901837&doi=10.1007%2fs42113-022-00136-3&partnerID=40&md5=2fef64bca48568fb216820a11cd0808f	Department for Computer Science, University of Freiburg, Freiburg, Germany; Center for Adaptive Rationality, Max Planck Institute for Human Development, Berlin, Germany; Predictive Analytics, Technical University Chemnitz, Chemnitz, Germany	Borukhson, D., Department for Computer Science, University of Freiburg, Freiburg, Germany; Lorenz-Spreen, P., Center for Adaptive Rationality, Max Planck Institute for Human Development, Berlin, Germany; Ragni, M., Predictive Analytics, Technical University Chemnitz, Chemnitz, Germany	A new phenomenon is the spread and acceptance of misinformation and disinformation on an individual user level, facilitated by social media such as Twitter. So far, state-of-the-art socio-psychological theories and cognitive models focus on explaining how the accuracy of fake news is judged on average, with little consideration of the individual. In this paper, a breadth of core models are compar…	Fake news detection; Hybrid cognitive models; Predictive modeling; Socio-psychological theories						Deutsche Forschungsgemeinschaft, DFG: RA 1934/4-1, RA1934/8-1; Volkswagen Foundation; Albert-Ludwigs-Universität Freiburg	Open Access funding enabled and organized by Projekt DEAL. MR received support from the Danish Institute of Advanced Studies and the DFG (RA 1934/4-1, RA1934/8-1). PLS received support from the Volkswagen Foundation (initiative “Artificial Intelligence and the Society of the Future”).	We thank Gordon Pennycook for helpful clarifications of the datasets and providing us with data, that was not yet publicly available at the time this paper was written. Further we thank the anonymous journal reviewers for their suggestions on directions to extend this paper, which proved fruitful. We thank Insa Wefing of the University of Freiburg for restructuring and redaction of earlier versio…									Allcott, H., Gentzkow, M., Social media and fake news in the 2016 election (2017) Journal of Economic Perspectives, 31 (2), pp. 211-236; Borukhson, D., Lorenz-Spreen, P., Ragni, M., When does an individual accept misinformation? (2021) Proceedings of the Annual Meeting of the Cognitive Science Society, 43; Unifying Models for Belief and Syllogistic Reasoning.; Cinelli, M., Quattrociocchi, W., Gal…	Borukhson, D.; Department for Computer Science, Germany; email: borukhd@cs.uni-freiburg.de			Springer					2522087X				English	Comput. Brain. Behav.
250	10.1007/s42979-021-00836-w	de Oliveira D.V.B., Albuquerque U.P.	57223905938;57222878304;	Cultural Evolution and Digital Media: Diffusion of Fake News About COVID-19 on Twitter	2021	SN Computer Science	2	6	430				4	https://www.scopus.com/inward/record.uri?eid=2-s2.0-85130755362&doi=10.1007%2fs42979-021-00836-w&partnerID=40&md5=8f933d116b69f023726d8e78b5ff8187	Laboratório de Ecologia e Evolução de Sistemas Socioecológicos (LEA), Departamento de Botânica, Universidade Federal de Pernambuco, Av. Prof. Moraes Rego, 1235, Cidade Universitária, Pernambuco, Recife, 50670-901, Brazil	de Oliveira, D.V.B., Laboratório de Ecologia e Evolução de Sistemas Socioecológicos (LEA), Departamento de Botânica, Universidade Federal de Pernambuco, Av. Prof. Moraes Rego, 1235, Cidade Universitária, Pernambuco, Recife, 50670-901, Brazil; Albuquerque, U.P., Laboratório de Ecologia e Evolução de Sistemas Socioecológicos (LEA), Departamento de Botânica, Universidade Federal de Pernambuco, Av. P…	Disinformation (fake news) is a major problem that affects modern populations, especially in an era when information can be spread from one corner of the world to another in just one click. The diffusion of misinformation becomes more problematic when it addresses issues related to health, as it can affect people at both the individual and population levels. Through the ideas proposed by cultural…	Cultural selection bias; Machine learning; Maladaptive traits; Misinformation; Online information; Pandemic						Conselho Nacional de Desenvolvimento Científico e Tecnológico, CNPq; Universidade Federal de Pernambuco, UFPE	This work was supported by National Council for Scientific and Technological Development—CNPq for financing the research grant to the authors, and we also thank the Federal University of Pernambuco for the institutional support provided by the PIBIC program.										Abd-Alrazaq, A., Alhuwail, D., Househ, M., Hamdi, M., Shah, Z., Top concerns of tweeters during the COVID-19 pandemic: infoveillance study (2020) J Med Internet Res, 22 (4); Abdelminaam, D.S., Ismail, F.H., Taha, M., Taha, A., Houssein, E.H., Nabil, A., CoAID-DEEP: an optimized intelligent framework for automated detecting covid-19 misleading information on Twitter (2021) IEEE Access, 9 (December…	Albuquerque, U.P.; Laboratório de Ecologia e Evolução de Sistemas Socioecológicos (LEA), Av. Prof. Moraes Rego, 1235, Cidade Universitária, Pernambuco, Brazil; email: upa677@hotmail.com			Springer					2662995X				English	SN COMPUT. SCI.
100	10.1007/s43076-021-00129-4	Ramos M.M., Machado R.O., Cerqueira-Santos E.	57217828331;57151433600;16244389000;	“It’s true! I saw it on WhatsApp”: Social Media, Covid-19, and Political-Ideological Orientation in Brazil	2022	Trends in Psychology	30	3		570	590		1	https://www.scopus.com/inward/record.uri?eid=2-s2.0-85122778493&doi=10.1007%2fs43076-021-00129-4&partnerID=40&md5=769232dd13ac8f8562e1dbab66ca6179	Postgraduate Degree Program in Psychology, Federal University of Sergipe, Av. Marechal Rondon, s/n Jardim Rosa Elze, São Cristóvão, 49100-000, Brazil	Ramos, M.M., Postgraduate Degree Program in Psychology, Federal University of Sergipe, Av. Marechal Rondon, s/n Jardim Rosa Elze, São Cristóvão, 49100-000, Brazil; Machado, R.O., Postgraduate Degree Program in Psychology, Federal University of Sergipe, Av. Marechal Rondon, s/n Jardim Rosa Elze, São Cristóvão, 49100-000, Brazil; Cerqueira-Santos, E., Postgraduate Degree Program in Psychology, Fede…	The Covid-19 pandemic in Brazil was widely affected by politics and the population’s consumption of information is fundamental to understanding the situation. This study aimed at understanding the relationship between political-ideological markers, consumption of information, and preventive practices during the pandemic. We conducted an online survey with 1,328 Brazilians who answered a questionn…	Brazil; Covid-19; Fake news; Political psychology; Social media						Coordenação de Aperfeiçoamento de Pessoal de Nível Superior, CAPES; Conselho Nacional de Desenvolvimento Científico e Tecnológico, CNPq	This work was supported by Coordenação de Aperfeiçoamento de Pessoal de Nível Superior (CAPES) and Conselho Nacional de Desenvolvimento Científico e Tecnológico (CNPq). The first author has a doctoral fellowship by CAPES, the second author receives a post-doctoral fellowship (PNPD) by CAPES, and the third author has a productivity fellowship by CNPq.										Allington, D., Duffy, B., Wessely, S., Dhavan, N., Rubin, J., Health-protective behaviour social media usage and conspiracy belief during the COVID 19 public health emergency (2021) Psychological medicine, 51 (10), pp. 1763-1769; Allington, D., McAndrew, S., Moxham-Hall, V.L., Duffy, B., Media usage predicts intention to be vaccinated against SARS-CoV-2 in the US and the UK (2021) Vaccine, 39 (18…	Ramos, M.M.; Postgraduate Degree Program in Psychology, Av. Marechal Rondon, s/n Jardim Rosa Elze, Brazil; email: mozeramos@gmail.com			Springer Science and Business Media Deutschland GmbH					23581883				English	Trends in Psychol.
81	10.1016/j.acalib.2022.102603	Abdoh E.	57221691315;	Online health information seeking and digital health literacy among information and learning resources undergraduate students	2022	Journal of Academic Librarianship	48	6	102603				2	https://www.scopus.com/inward/record.uri?eid=2-s2.0-85138143140&doi=10.1016%2fj.acalib.2022.102603&partnerID=40&md5=0cfa165aaab75f2ead023c33f13b7da3	Department of Information and Learning Resources, Taibah University, Medina, Saudi Arabia	Abdoh, E., Department of Information and Learning Resources, Taibah University, Medina, Saudi Arabia	Background: During the COVID-19 pandemic, students have trouble coping with the available health information regarding the coronavirus in their daily lives because of misinformation. Objectives: The aim of this study was to evaluate online health information seeking and digital health literacy among information and learning resources undergraduate students at Taibah University during the COVID-19…	COVID-19; Digital health literacy; Mixed methods; Online health information seeking; Students; Taibah University																	Al Jasser, R., Al Sarhan, M., Al Otaibi, D., Al Oraini, S., Awareness toward COVID-19 precautions among different levels of dental students in King Saud University, Riyadh, Saudi Arabia (2020) J Multidiscip Healthc., 13, pp. 1317-1324; Berkman, N.D., Davis, T.C., McCormack, L., Health literacy: What Is It? (2010) Journal of Health Communication, 15 (sup2), pp. 9-19; Cinelli, M., Quattrociocchi, W…				Elsevier Ltd					00991333				English	J. Acad. Librariansh.
71	10.1016/j.aej.2022.05.029	Amoudi G., Albalawi R., Baothman F., Jamal A., Alghamdi H., Alhothali A.	6506186790;57762366600;56741399000;57213504362;57211188559;56022381200;	Arabic rumor detection: A comparative study	2022	Alexandria Engineering Journal	61	12		12511	12523		6	https://www.scopus.com/inward/record.uri?eid=2-s2.0-85132736952&doi=10.1016%2fj.aej.2022.05.029&partnerID=40&md5=4ec9de8ba7ab058a9ecab7f2c69cb8b0	Department of Information Systems, Faculty of Computing and Information Technology, King Abdulaziz University, Jeddah, Saudi Arabia; Department of Computer Science, Faculty of Computing and Information Technology, King Abdulaziz University, Jeddah, Saudi Arabia; Department of Computer Science, Community College, University of Tabuk, Tabuk, Saudi Arabia	Amoudi, G., Department of Information Systems, Faculty of Computing and Information Technology, King Abdulaziz University, Jeddah, Saudi Arabia; Albalawi, R., Department of Computer Science, Faculty of Computing and Information Technology, King Abdulaziz University, Jeddah, Saudi Arabia, Department of Computer Science, Community College, University of Tabuk, Tabuk, Saudi Arabia; Baothman, F., Dep…	With the increased popularity of social media platforms, people are increasingly depending on them for news and updates. Even official media channels post news on social media platforms such as Twitter and Facebook. However, with the vast amount of user-generated content, the credibility of shared information must be verified, and this process should be performed automatically and efficiently to …	Deep learning; Fake news; Machine learning; Natural language processing; Optimizer; Rumor	Fake detection; Learning algorithms; Learning systems; Natural language processing systems; Social networking (online); Social sciences computing; Deep learning; Fake news; Language processing; Machine-learning; Natural language processing; Natural languages; Optimizers; Performance; Rumor; Social media platforms; Long short-term memory					Deanship of Scientific Research, Prince Sattam bin Abdulaziz University, DSR: IFPRC067-612-202; King Abdulaziz University, KAU	The authors extend their appreciation to the Deputyship for Research Innovation, Ministry of Education in Saudi Arabia, and King Abdulaziz University, DSR, Jeddah, Saudi Arabia for funding this research work through the project number IFPRC067-612-202. Additionally, they thank Maxine Garcia, PhD, from Edanz (https://www.edanz.com/ac) for editing a draft of this manuscript.										Yu, K., Jiang, H., Li, T., Han, S., Wu, X., Data fusion oriented graph convolution network model for rumor detection (2020) IEEE Trans. Netw. Serv. Manage., 17 (4), pp. 2171-2181; Hamidian, S., Diab, M.T., (2019), “Rumor detection and classification for twitter data,” arXiv preprint arXiv:1912.08926; Kim, Y., Kim, H.K., Kim, H., Hong, J.B., Do many models make light work? evaluating ensemble solu…	Jamal, A.; Department of Computer Science, Saudi Arabia; email: atjamal@kau.edu.sa			Elsevier B.V.					11100168				English	Alexandria Engineering Journal
460	10.1016/j.ajp.2019.07.002	Soron T.R.	56955828300;	“I will kill myself” – The series of posts in Facebook and unnoticed departure of a life	2019	Asian Journal of Psychiatry	44			55	57		4	https://www.scopus.com/inward/record.uri?eid=2-s2.0-85068914215&doi=10.1016%2fj.ajp.2019.07.002&partnerID=40&md5=8fd8bdaaa5164deaa904c7ea9f52af58	Founder Cyberpsychology Research Organization Telepsychiatry Research and Innovation Network Ltd, Dhaka, Bangladesh	Soron, T.R., Founder Cyberpsychology Research Organization Telepsychiatry Research and Innovation Network Ltd, Dhaka, Bangladesh	Social media has connected the world and transformed the concept of social interaction and traditional communication. However, the concern is rising as people started using the platform for sharing fake news, violent intentions and activities including suicide and homicide. In this paper, I report the case of a media worker in Bangladesh who committed suicide after sharing series of Facebook post…	Bangladesh; Facebook; Schadenfreude; Suicide	adult; Article; Bangladesh; case report; clinical article; female; hanging; health program; human; human computer interaction; life stress; marriage; online social network; preventive medicine; priority journal; social media; social participation; suicidal ideation; suicide; behavior; social network; Adult; Bangladesh; Female; Humans; Intention; Social Media; Social Networking; Suicide, Completed																Ahuja, A.K., Biesaga, K., Sudak, D.M., Draper, J., Womble, A., Suicide on facebook (2014) J. Psychiatr. Pract., 20, pp. 141-146. , Available from; Arafat, S.Y., Current challenges of suicide and future directions of management in Bangladesh: a systematic review (2018) Glob. Psychiatry, 2 (1). , Available from; Cheng, Q., Li, T.M., Kwok, C.-L., Zhu, T., Yip, P.S., Assessing suicide risk and emotio…				Elsevier B.V.					18762018			31323535	English	Asian J. Psychiatry
276	10.1016/j.asoc.2021.107360	Ilias L., Roussaki I.	57222863406;6506153969;	Detecting malicious activity in Twitter using deep learning techniques	2021	Applied Soft Computing	107		107360				20	https://www.scopus.com/inward/record.uri?eid=2-s2.0-85104102374&doi=10.1016%2fj.asoc.2021.107360&partnerID=40&md5=2c1b1fedb2e6fa3fd0b810327237de4e	School of Electrical and Computer Engineering, National Technical University of Athens (NTUA), Greece	Ilias, L., School of Electrical and Computer Engineering, National Technical University of Athens (NTUA), Greece; Roussaki, I., School of Electrical and Computer Engineering, National Technical University of Athens (NTUA), Greece	Undoubtedly, social media, such as Facebook and Twitter, constitute a major part of our everyday life due to the incredible possibilities they offer to their users. However, Twitter and generally online social networks (OSNs) are increasingly used by automated accounts, widely known as bots, due to their immense popularity across a wide range of user categories. Their main purpose is the dissemin…	Attention mechanism; Bot detection; Deep learning; Feature extraction; Feature selection; Machine learning; Natural Language Processing; Social media; Twitter	Botnet; Feature extraction; Large dataset; Learning algorithms; Learning systems; Natural language processing systems; Social networking (online); Attention mechanisms; Imbalanced Data-sets; Learning architectures; Learning techniques; Malicious activities; NAtural language processing; Online social networks (OSNs); Selection techniques; Deep learning					pa200501	This work was supported with processing resources granted by the National Infrastructures for Research and Technology S.A. (GRNET) in the National HPC facility - ARIS, Greece - under project ID pa200501 .										Orabi, M., Mouheb, D., Al Aghbari, Z., Kamel, I., Detection of bots in social media: A systematic review (2020) Inf. Process. Manage., 57 (4); Andriotis, P., Takasu, A., Emotional bots: Content-based spammer detection on social media (2018) 2018 IEEE International Workshop on Information Forensics and Security (WIFS), pp. 1-8. , IEEE; Liu, L., Lu, Y., Luo, Y., Zhang, R., Itti, L., Lu, J., Detecti…	Roussaki, I.; School of Electrical and Computer Engineering, Greece; email: ioanna.roussaki@cn.ntua.gr			Elsevier Ltd					15684946				English	Appl. Soft Comput.
505	10.1016/j.chb.2015.06.040	Mazer J.P., Thompson B., Cherry J., Russell M., Payne H.J., Gail Kirby E., Pfohl W.	15750971900;23668945900;56730013800;56729869700;24076838700;56731041800;26768044800;	Communication in the face of a school crisis: Examining the volume and content of social media mentions during active shooter incidents	2015	Computers in Human Behavior	53		3550	238	248		45	https://www.scopus.com/inward/record.uri?eid=2-s2.0-84937576417&doi=10.1016%2fj.chb.2015.06.040&partnerID=40&md5=e196cb1e16fdaba9615806c9d3312977	Department of Communication Studies, Clemson University, United States; Department of Communication, Western Kentucky University, United States; School of Teacher Education, Western Kentucky University, United States; Department of Psychology, Western Kentucky University, United States	Mazer, J.P., Department of Communication Studies, Clemson University, United States; Thompson, B., Department of Communication, Western Kentucky University, United States; Cherry, J., Department of Communication, Western Kentucky University, United States; Russell, M., Department of Communication, Western Kentucky University, United States; Payne, H.J., Department of Communication, Western Kentuc…	Abstract Little is known about the effectiveness of social media in delivering information during active shooter incidents at the P-12 level. This study analyzed social media activity that occurred during and after two active shooter events on September 30, 2014. Over 5000 social media posts from Facebook, Twitter, blogs, and mainstream news outlets were analyzed. Social media analysis outlined t…	Crisis communication; Media dependency theory; P-12 level; Social media; Social media analysis	Behavioral research; Human computer interaction; Crisis communications; Facebook; Media dependency theory; On-line communication; Social media; Social media analysis; Social networking (online)																Analysis of school shootings, , http://everytown.org/documents/2014/10/analysis-of-school-shootings.pdf, retrieved 4.02.15; Ashby, C.M., Emergency management: Status of school districts' planning and preparedness: GAO-07-821T (2007) GAO Reports, pp. 1-25; Ball-Rokeach, S.J., DeFleur, M.L., A dependency model of mass-media effects (1976) Communication Research, 1, pp. 3-21; Barker, G.G., Yoder, M.…	Mazer, J.P.; Department of Communication Studies, Clemson UniversityUnited States			Elsevier Ltd					07475632		CHBEE		English	Comput. Hum. Behav.
448	10.1016/j.chb.2019.07.026	Barfar A.	35772346600;	Cognitive and affective responses to political disinformation in Facebook	2019	Computers in Human Behavior	101			173	179		21	https://www.scopus.com/inward/record.uri?eid=2-s2.0-85069880759&doi=10.1016%2fj.chb.2019.07.026&partnerID=40&md5=948b3ade1467b0870ca579fa02b67384	Information Systems Department, College of Business, University of Nevada, Reno/0026, Reno, NV 89557-0205, United States	Barfar, A., Information Systems Department, College of Business, University of Nevada, Reno/0026, Reno, NV 89557-0205, United States	The epidemic of political disinformation in social media has in part triggered the transition to the post-truth era in which emotional and ideological appeals are more influential in shaping public opinion than objective facts. In this study we examined the cognitive and affective responses that political disinformation prompted in Facebook, as the most popular social media platform. Through text…	Echo chamber; Facebook; Polarization; Political disinformation; Social media; Text analysis	Polarization; Social aspects; Echo chamber; Facebook; Political disinformation; Social media; Text analysis; Social networking (online)																Allcott, H., Gentzkow, M., Social media and fake news in the 2016 election (2017) The Journal of Economic Perspectives, 31 (2), pp. 211-236; Arceneaux, K., Can partisan cues diminish democratic accountability? (2008) Political Behavior, 30 (2), pp. 139-160; Bail, C.A., Argyle, L.P., Brown, T.W., Bumpus, J.P., Chen, H., Hunzaker, M.F., Volfovsky, A., Exposure to opposing views on social media can …				Elsevier Ltd					07475632		CHBEE		English	Comput. Hum. Behav.
127	10.1016/j.cmpb.2022.106838	Rahmanti A.R., Chien C.-H., Nursetyo A.A., Husnayain A., Wiratama B.S., Fuad A., Yang H.-C., Li Y.-C.J.	56042752700;57770126900;57201976884;57205403387;57204581553;55222282200;56402076400;36696574800;	Social media sentiment analysis to monitor the performance of vaccination coverage during the early phase of the national COVID-19 vaccine rollout	2022	Computer Methods and Programs in Biomedicine	221		106838				8	https://www.scopus.com/inward/record.uri?eid=2-s2.0-85133101201&doi=10.1016%2fj.cmpb.2022.106838&partnerID=40&md5=c92d362caea72bdbf43cdd921302bc40	Graduate Institute of Biomedical Informatics, College of Medical Science and Technology, Taipei Medical University, Taipei, Taiwan; International Center for Health Information Technology (ICHIT), Taipei Medical University, Taipei, Taiwan; Department of Health Policy and Management, Faculty of Medicine, Public Health and Nursing, Universitas Gadjah Mada, Yogyakarta, Indonesia; Office of Public Aff…	Rahmanti, A.R., Graduate Institute of Biomedical Informatics, College of Medical Science and Technology, Taipei Medical University, Taipei, Taiwan, International Center for Health Information Technology (ICHIT), Taipei Medical University, Taipei, Taiwan, Department of Health Policy and Management, Faculty of Medicine, Public Health and Nursing, Universitas Gadjah Mada, Yogyakarta, Indonesia; Chie…	Background and objective: Social media sentiment analysis based on Twitter data can facilitate real-time monitoring of COVID-19 vaccine-related concerns. Thus, the governments can adopt proactive measures to address misinformation and inappropriate behaviors surrounding the COVID-19 vaccine, threatening the success of the national vaccination campaign. This study aims to identify the correlation …	COVID-19 vaccines; Infodemiology; Sentiment analysis; Social media; Vaccination; Vaccines	Sentiment analysis; Social networking (online); Vaccines; COVID-19 vaccine; Fatality rates; Indonesia; Infodemiology; Negative sentiments; Performance; Real time monitoring; Sentiment analysis; Social media; Vaccination; COVID-19; coronavac; SARS-CoV-2 vaccine; Article; case fatality rate; coronavirus disease 2019; emotion; emotion assessment; human; information processing; morbidity; public opin…		COVID-19 Vaccines		Sinovac	Ministry of Education, MOE; Ministry of Science and Technology, Taiwan, MOST: 110-2221-E-038-002-MY2, 110-2320-B-038-029-MY3, 110-2622-E-038-003-CC1	This research was funded by the Ministry of Science and Technology (grant number: MOST 110-2320-B-038-029-MY3 , 110-2221-E-038-002-MY2 , and 110-2622-E-038-003-CC1 ) and the Higher Education Sprout Project by the Ministry of Education (MOE) in Taiwan.										WHO COVID-19 Situation Report (2021) Coronavirus disease (COVID-19) Weekly Epidemiological Update; WHO Coronavirus disease (COVID-19): Vaccine access and allocation (2021); WHO Concept for fair access and equitable allocation of COVID-19 health products (2020); Status of COVID-19 Vaccines within WHO EUL/PQ evaluation process (2021); WHO Indonesia Coronavirus Disease 2019 (COVID-19) Situation Repo…	Li, Y.-C.J.; Graduate Institute of Biomedical Informatics, Taiwan; email: jack@tmu.edu.tw			Elsevier Ireland Ltd					01692607		CMPBE	35567863	English	Comput. Methods Programs Biomed.
47	10.1016/j.datak.2022.102103	Varshney D., Vishwakarma D.K.	57210204539;56711360100;	An automated multi-web platform voting framework to predict misleading information proliferated during COVID-19 outbreak using ensemble method	2023	Data and Knowledge Engineering	143		102103					https://www.scopus.com/inward/record.uri?eid=2-s2.0-85142511513&doi=10.1016%2fj.datak.2022.102103&partnerID=40&md5=c26b115429abd4262f8d581dad8cbea1	Biometric Research Laboratory, Department of Information Technology, Delhi Technological University, Delhi, 110042, India	Varshney, D., Biometric Research Laboratory, Department of Information Technology, Delhi Technological University, Delhi, 110042, India; Vishwakarma, D.K., Biometric Research Laboratory, Department of Information Technology, Delhi Technological University, Delhi, 110042, India	The spreading of misleading information on social web platforms has fuelled massive panic and confusion among the public regarding the Corona disease, the detection of which is of paramount importance. Previous studies mainly relied on a specific web platform to collect crucial evidence to detect fake content. The analysis identifies that retrieving clues from two or more different sources/web pl…	COVID-19; Fake news; Google; Machine learning; Misleading information; Multi-web platforms; YouTube	Fake detection; Forecasting; Information dissemination; Machine learning; Ensemble methods; Fake news; Google+; Health policy; Linguistic similarities; Machine-learning; Misleading informations; Multi-web platform; Social webs; YouTube; COVID-19						Yes, Yes										Valecha, R., Srinivasan, S.K., Volety, T., Kwon, K.H., Agrawal, M., Rao, H.R., Fake news sharing: An investigation of threat and coping cues in the context of the Zika virus (2021) Digit. Threat. Res. Pract., 2 (2), pp. 1-16; Valecha, R., Oh, O., Rao, R., An exploration of collaboration over time in collective crisis response during the Haiti 2010 earthquake (2013); Valecha, R., Sultania, A., Cha…	Vishwakarma, D.K.; Biometric Research Laboratory, India; email: dinesh@dtu.ac.in			Elsevier B.V.					0169023X		DKENE		English	Data Knowl Eng
373	10.1016/j.drugpo.2020.102951	Beletsky L., Seymour S., Kang S., Siegel Z., Sinha M.S., Marino R., Dave A., Freifeld C.	15829089900;57218956229;57216709381;57694355600;57189050058;57203873695;57218949734;23570607100;	Fentanyl panic goes viral: The spread of misinformation about overdose risk from casual contact with fentanyl in mainstream and social media	2020	International Journal of Drug Policy	86		102951				16	https://www.scopus.com/inward/record.uri?eid=2-s2.0-85090884707&doi=10.1016%2fj.drugpo.2020.102951&partnerID=40&md5=35e9dd6b6256d7b1541a297591f3661f	Health in Justice Action Lab, School of Law and College of Health Sciences, Northeastern University, Boston, MA, United States; Harvard-MIT Center for Regulatory Science, Harvard Medical School, Cambridge, MA, United States; Division of Medical Toxicology, Department of Emergency Medicine, University Hospitals, Cleveland, OH, United States; Center for Civic Media, Massachusetts Institute of Techn…	Beletsky, L., Health in Justice Action Lab, School of Law and College of Health Sciences, Northeastern University, Boston, MA, United States, Division of Infectious Disease and Global Public Health, UC San Diego School of Medicine, San DiegoCalifornia, United States, Center for Health Policy and Law, Northeastern University School of Law, Boston, MA, United States; Seymour, S., Health in Justice …	Background: Fueled by misinformation, fentanyl panic has harmed public health through complicating overdose rescue while rationalizing hyper-punitive criminal laws, wasteful expenditures, and proposals to curtail vital access to pain pharmacotherapy. To assess misinformation about health risk from casual contact with fentanyl, we characterize its diffusion and excess visibility in mainstream and …	Fentanyl; Health misinformation; Law enforcement; Overdose	fentanyl; naloxone; Article; cloud computing; controlled study; drug exposure; health hazard; human; misinformation; occupational hazard; policy; priority journal; social media		fentanyl, 437-38-7, 1443-54-5; naloxone, 357-08-4, 465-65-6				Research was supported by a grant from the Vital Projects Fund. The funder had no role in the design, implementation, or interpretation of the study. No human subjects were used in the study.										ACMT, (2017), https://www.acmt.net/_Library/Positions/Fentanyl_PPE_Emergency_Responders_.pdf, ACMT and AACT position statement: Preventing occupational fentanyl and fentanyl analog exposure to emergency responders. Retrieved from; Bode, L., Vraga, E.K., In related news, that was wrong: The correction of misinformation through related stories functionality in social media (2015) Journal of Communi…	Beletsky, L.; Northeastern University, 400 Huntington Avenue, United States; email: l.beletsky@northeastern.edu			Elsevier B.V.					09553959		IJDPE	32949901	English	Int. J. Drug Policy
297	10.1016/j.eswa.2020.114547	Zotova E., Agerri R., Rigau G.	57219324546;6508050065;22735472300;	Semi-automatic generation of multilingual datasets for stance detection in Twitter	2021	Expert Systems with Applications	170		114547				10	https://www.scopus.com/inward/record.uri?eid=2-s2.0-85099183156&doi=10.1016%2fj.eswa.2020.114547&partnerID=40&md5=eb4f7914eaa2d2b13c01e0d908b69dc4	SNLT group at Vicomtech Foundation, Basque Research and Technology Alliance (BRTA), Spain; HiTZ Center - Ixa, University of the Basque Country UPV/EHU, Spain	Zotova, E., SNLT group at Vicomtech Foundation, Basque Research and Technology Alliance (BRTA), Spain; Agerri, R., HiTZ Center - Ixa, University of the Basque Country UPV/EHU, Spain; Rigau, G., HiTZ Center - Ixa, University of the Basque Country UPV/EHU, Spain	Popular social media networks provide the perfect environment to study the opinions and attitudes expressed by users. While interactions in social media such as Twitter occur in many natural languages, research on stance detection (the position or attitude expressed with respect to a specific topic) within the Natural Language Processing field has largely been done for English. Although some effo…	Deep learning; Fake news; Multilingualism; Stance detection; Text categorization	Linguistics; Natural language processing systems; Cross-lingual; NAtural language processing; Natural languages; Qualitative analysis; Semi-automatic generation; Skewed class distributions; Social media datum; Social media networks; Social networking (online)					KK-2020/00088; Nvidia; Ministerio de Ciencia, Innovación y Universidades, MCIU: RTI2018-096846-B-C21; Eusko Jaurlaritza: 23647; European Regional Development Fund, ERDF; Agencia Estatal de Investigación, AEI	This work has been partially funded by the Spanish Ministry of Science, Innovation and Universities (DeepReading RTI2018-096846-B-C21, MCIU/AEI/FEDER, UE), Ayudas Fundación BBVA a Equipos de Investigación Científica 2018 (BigKnowledge), and DeepText (KK-2020/00088), funded by the Basque Government. Rodrigo Agerri is also funded by the RYC-2017–23647 fellowship and acknowledges the donation of a T…	This work has been partially funded by the Spanish Ministry of Science, Innovation and Universities (DeepReading RTI2018-096846-B-C21, MCIU/AEI/FEDER, UE), Ayudas Fundaci?n BBVA a Equipos de Investigaci?n Cient?fica 2018 (BigKnowledge), and DeepText (KK-2020/00088), funded by the Basque Government. Rodrigo Agerri is also funded by the RYC-2017?23647 fellowship and acknowledges the donation of a T…									Agerri, R., San Vicente, I., Campos, J.A., Barrena, A., Saralegi, X., Soroa, A., Agirre, E., Give your Text Representation Models some Love: the Case for Basque (2020) Proceedings of The 12th Language Resources and Evaluation Conference, pp. 4781-4788. , European Language Resources Association Marseille, France; AlDayel, A., Magdy, W., Your Stance is Exposed! Analysing Possible Factors for Stance…	Agerri, R.; HiTZ Center - Ixa, Spain; email: rodrigo.agerri@ehu.eus			Elsevier Ltd					09574174		ESAPE		English	Expert Sys Appl
27	10.1016/j.eswa.2022.118710	Arbane M., Benlamri R., Brik Y., Alahmar A.D.	57222726269;57203235506;56038966600;57205731246;	Social media-based COVID-19 sentiment classification model using Bi-LSTM	2023	Expert Systems with Applications	212		118710				9	https://www.scopus.com/inward/record.uri?eid=2-s2.0-85137171401&doi=10.1016%2fj.eswa.2022.118710&partnerID=40&md5=15eb22ace4b49e779af1cf0452e2b547	LASS Laboratory, Mohamed Boudiaf University, M'sila, 28000, Algeria; University of Doha for Science and Technology, Doha, PO Box 24449, Qatar; Department of Software Engineering, Lakehead University, Thunder Bay, ON P7B 5E1, Canada	Arbane, M., LASS Laboratory, Mohamed Boudiaf University, M'sila, 28000, Algeria; Benlamri, R., University of Doha for Science and Technology, Doha, PO Box 24449, Qatar; Brik, Y., LASS Laboratory, Mohamed Boudiaf University, M'sila, 28000, Algeria; Alahmar, A.D., Department of Software Engineering, Lakehead University, Thunder Bay, ON P7B 5E1, Canada	Internet public social media and forums provide a convenient channel for people concerned about public health issues, such as COVID-19, to share and discuss information/misinformation with each other. In this paper, we propose a natural language processing (NLP) method based on Bidirectional Long Short-Term Memory (Bi-LSTM) technique to perform sentiment classification and uncover various issues …	Bi-LSTM; COVID-19; Deep learning; Natural language processing; Sentiment classification; Social media	Behavioral research; Decision making; Long short-term memory; Natural language processing systems; Social aspects; Social networking (online); Bidirectional long short-term memory; Classification models; Deep learning; Language processing; Natural language processing; Natural languages; Public health issues; Public opinions; Sentiment classification; Social media; COVID-19						We extend a sincere thank you to the authors of Jelodar et al. (2020) for sharing their dataset with us.										Akyol, S., Alatas, B., Sentiment classification within online social media using whale optimization algorithm and social impact theory based optimization (2020) Physica A: Statistical Mechanics and its Applications, 540; Baydogan, C., Alatas, B., Sentiment analysis in social networks using social spider optimization algorithm (2021) Tehnički Vjesnik, 28 (6), pp. 1943-1951; Choudrie, J., Banerjee,…	Alahmar, A.D.; Department of Software Engineering, Canada; email: aalahmar@lakeheadu.ca			Elsevier Ltd					09574174		ESAPE		English	Expert Sys Appl
470	10.1016/j.eururo.2018.10.056	Loeb S., Sengupta S., Butaney M., Macaluso J.N., Jr., Czarniecki S.W., Robbins R., Braithwaite R.S., Gao L., Byrne N., Walter D., Langford A.	8728142200;9236624400;57212315481;7003319435;57190215114;55778977700;57202706980;57206858405;57201518953;55586482600;36169226200;	Dissemination of Misinformative and Biased Information about Prostate Cancer on YouTube	2019	European Urology	75	4		564	567		148	https://www.scopus.com/inward/record.uri?eid=2-s2.0-85059686579&doi=10.1016%2fj.eururo.2018.10.056&partnerID=40&md5=1c3f32d8b5529d445fd092d95c52c7ec	Department of Urology, New York University, New York, NY, United States; Department of Population Health, New York University, New York, NY, United States; Manhattan VA Medical Center, New York, NY, United States; Eastern Health Clinical School, Monash University, Box Hill, Australia; Royal College of Surgeons in Ireland, Dublin, Ireland; LSU Health Center, Department of Urology & LSU Health Foun…	Loeb, S., Department of Urology, New York University, New York, NY, United States, Department of Population Health, New York University, New York, NY, United States, Manhattan VA Medical Center, New York, NY, United States; Sengupta, S., Eastern Health Clinical School, Monash University, Box Hill, Australia; Butaney, M., Royal College of Surgeons in Ireland, Dublin, Ireland; Macaluso, J.N., Jr., …	YouTube is a social media platform with more than 1 billion users and >600 000 videos about prostate cancer. Two small studies examined the quality of prostate cancer videos on YouTube, but did not use validated instruments, examine user interactions, or characterize the spread of misinformation. We performed the largest, most comprehensive examination of prostate cancer information on YouTube to…	Dissemination; Misinformation; Prostate cancer; Social media; YouTube	alternative medicine; Article; consumer health information; human; information dissemination; patient education; practice guideline; priority journal; prostate cancer; shared decision making; social media; videorecording; attitude to health; consumer health information; evidence based medicine; information seeking; Internet; interpersonal communication; male; prostate tumor; statistical bias; tru…					Prostate Cancer Foundation, PCF	Funding/Support and role of the sponsor : Stacy Loeb is supported by a Tom Murphy Young Investigator Award from the Prostate Cancer Foundation and The Edward Blank and Sharon Cosloy-Blank Family Foundation. The sponsors played no direct role in the study.										Keelan, J., Pavri-Garcia, V., Tomlinson, G., Wilson, K., YouTube as a source of information on immunization: a content analysis (2007) JAMA, 298, pp. 2482-2484; Sajadi, K.P., Goldman, H.B., Social networks lack useful content for incontinence (2011) Urology, 78, pp. 764-767; Stephen, K., Cumming, G.P., Searching for pelvic floor muscle exercises on YouTube: what individuals may find and where thi…	Loeb, S.; Department of Urology and Population Health, 227 E 30th Street, United States; email: stacyloeb@gmail.com			Elsevier B.V.					03022838		EUURA	30502104	English	Eur. Urol.
363	10.1016/j.eururo.2020.09.014	Loeb S., Reines K., Abu-Salha Y., French W., Butaney M., Macaluso J.N., Jr, Steinberg G.D., Walter D., Byrne N., la Garza D.D., Smith A.B.	8728142200;57206657293;57217095683;57219273965;57212315481;7003319435;35412117500;55586482600;57201518953;57219274246;7801311327;	Quality of Bladder Cancer Information on YouTube[Formula presented]	2021	European Urology	79	1		56	59		34	https://www.scopus.com/inward/record.uri?eid=2-s2.0-85092013677&doi=10.1016%2fj.eururo.2020.09.014&partnerID=40&md5=acf10996d6fa30e504653e60ed36e4c8	Department of Urology, New York University and Manhattan Veterans Affairs, New York, NY, United States; Department of Population Health, New York University, New York, NY, United States; Department of Urology, University of North Carolina, Chapel Hill, NC, United States; Department of Surgery, Mayo Clinic, Rochester, MN, United States; LSU Health Center, Department of Urology & LSU Health Foundat…	Loeb, S., Department of Urology, New York University and Manhattan Veterans Affairs, New York, NY, United States, Department of Population Health, New York University, New York, NY, United States; Reines, K., Department of Urology, University of North Carolina, Chapel Hill, NC, United States; Abu-Salha, Y., Department of Urology, University of North Carolina, Chapel Hill, NC, United States; Frenc…	Dissemination of misinformation through social media is a major societal issue. Bladder cancer is the second most common urological cancer in the world, but there are limited data on the quality of bladder cancer information on social networks. Our objective was to characterize the quality of information and presence of misinformation about bladder cancer on YouTube, the most commonly used social…	Bladder; Bladder cancer; Misinformation; Social media; YouTube	alternative medicine; Article; bladder cancer; consumer health information; human; information dissemination; medical information; misinformation; patient education; priority journal; social media; social network; bladder tumor; information dissemination; interpersonal communication; videorecording; Communication; Humans; Information Dissemination; Social Media; Urinary Bladder Neoplasms; Video R…						Funding/Support and role of the sponsor: Stacy Loeb is supported by the Edward Blank and Sharon Cosloy-Blank Family Foundation.										https://www.pewinternet.org/fact-sheet/social-media/, Pew Research Center. Social media fact sheet; Loeb, S., Sengupta, S., Butaney, M., Dissemination of misinformative and biased information about prostate cancer on YouTube (2019) Eur Urol, 75, pp. 564-567; Loeb, S., Taylor, J., Borin, J.F., Fake news: spread of misinformation about urological conditions on social media (2019) Eur Urol Focus; He…	Loeb, S.227 E 30th Street #612, United States; email: Stacyloeb@gmail.com			Elsevier B.V.					03022838		EUURA	33010986	English	Eur. Urol.
196	10.1016/j.gaceta.2022.01.003	Casino G.	36615200400;	Communication in times of pandemic: information, disinformation, and provisional lessons from the coronavirus crisis [Comunicación en tiempos de pandemia: información, desinformación y lecciones provisionales de la crisis del coronavirus]	2022	Gaceta Sanitaria	36			S97	S104		6	https://www.scopus.com/inward/record.uri?eid=2-s2.0-85133294262&doi=10.1016%2fj.gaceta.2022.01.003&partnerID=40&md5=e74b16b736874a8e61d4009ba523c6b5	Centro Cochrane Iberoamericano, Instituto de Investigación Biomédica Sant Pau, Barcelona, Spain; Departamento de Comunicación, Universidad Pompeu Fabra, Barcelona, Spain	Casino, G., Centro Cochrane Iberoamericano, Instituto de Investigación Biomédica Sant Pau, Barcelona, Spain, Departamento de Comunicación, Universidad Pompeu Fabra, Barcelona, Spain	Objective: To characterise the infodemic associated with the COVID-19 and to analyse information consumption, trust in sources, the role of the media and government communication, focusing in the case of Spain, as well as to discuss some provisional communication lessons from studies on this and other pandemics. Method: Bibliographic search in PubMed and Scopus and review of selected documents wi…	Communication; COVID-19; Crisis communication; Disinformation; Infodemic; Media; Risk communication; Spain	epidemiology; human; interpersonal communication; pandemic; Spain; Communication; COVID-19; Disinformation; Humans; Pandemics; Spain																World Health Organization, https://www.who.int/es/director-general/speeches/detail/munich-security-conference, Discurso del director general de la OMS en la Conferencia de Seguridad de Múnich. 2020. (Consultado el 25/10/2021.) Disponible en:; Eysenbach, G., Infodemiology: the epidemiology of (mis)information (2002) Am J Med., 113, pp. 763-765; World Health Organization, https://www.who.int/docs/d…	Casino, G.; Centro Cochrane Iberoamericano, Spain; email: gonzalo.casino@upf.edu			Ediciones Doyma, S.L.					02139111			35781157	English; Spanish	Gaceta Sanit.
89	10.1016/j.gore.2022.101050	Monuszko K.A., Fish L.J., Sparacio D., Lizaso C., Burn K., Wickenheisser N.E., Meyer L.A., Reed S.D., Davidson B.A., Havrilesky L.J.	57210438418;7006701047;57225234695;57204459381;57827919400;57828052700;24484729800;7402366561;56105117800;6602584399;	Understanding the needs and perspectives of ovarian cancer patients when considering PARP inhibitor maintenance therapy: Findings from two online community events	2022	Gynecologic Oncology Reports	43		101050				1	https://www.scopus.com/inward/record.uri?eid=2-s2.0-85135309332&doi=10.1016%2fj.gore.2022.101050&partnerID=40&md5=92a6cbec4d69b195021e96aff4d842d3	Duke University School of Medicine, Durham, NC 27710, United States; Department of Family Medicine and Community Health, Duke University School of Medicine, Durham, NC 27710, United States; Duke Cancer Institute, Durham, NC 27710, United States; #gyncsm (Gynecologic Cancer Social Media) Community, United States; Smart Patients Online Community, United States; Gynecologic Oncology and Reproductive…	Monuszko, K.A., Duke University School of Medicine, Durham, NC 27710, United States; Fish, L.J., Department of Family Medicine and Community Health, Duke University School of Medicine, Durham, NC 27710, United States, Duke Cancer Institute, Durham, NC 27710, United States; Sparacio, D., #gyncsm (Gynecologic Cancer Social Media) Community, United States; Lizaso, C., #gyncsm (Gynecologic Cancer Soc…	Objective: The online environment is an ideal setting to understand how many women seek, receive, and understand information about cancer treatment. The purpose of this study was to understand women's needs and information-seeking around Poly ADP ribose polymerase (PARP) inhibitors, an oral medication commonly prescribed as maintenance therapy at the conclusion of primary chemotherapy for ovarian…	Ovarian cancer; PARP-inhibitors; Patient education; Social media	nicotinamide adenine dinucleotide adenosine diphosphate ribosyltransferase inhibitor; Article; clinical article; community; content analysis; female; financial distress; human; information seeking; maintenance therapy; misinformation; online social network; ovary cancer; perception; qualitative analysis; social media					National Institutes of Health, NIH; National Cancer Institute, NCI; AstraZeneca; Duke Cancer Institute, DCI: P30 CA014236	We acknowledge support from the Duke Cancer Institute Behavioral Health and Survey Research core as part of the P30 Cancer Center Support Grant (Grant ID: P30 CA014236)	Dr. Fish discloses DCI Core grant funding. Ms. Sparacio discloses presentation of her experience and treatments for ovarian cancer at ArsenalBio. Ms. Lizaso discloses leadership on the Patient Empowerment Network Digital Advisory Board, serving as a Clara Health Patient Advocate, and serving as a National Society of Genetic Counselors Digital Ambassador. Dr. Meyer discloses prior financial suppor…									Allen, C.G., Roberts, M., Andersen, B., Khoury, M.J., Communication About Hereditary Cancers on Social Media: A Content Analysis of Tweets About Hereditary Breast and Ovarian Cancer and Lynch Syndrome (2020) J. Cancer Educ. Off. J. Am. Assoc. Cancer Educ., 35 (1), pp. 131-137; Attai, D.J., Cowher, M.S., Al-Hamadani, M., Schoger, J.M., Staley, A.C., Landercasper, J., Twitter Social Media is an Eff…	Havrilesky, L.J.Box 3079 DUMC, United States; email: havri001@mc.duke.edu			Elsevier B.V.					23525789				English	Gynecol. Oncol. Reports
369	10.1016/j.heliyon.2020.e05807	Radwan E., Radwan A., Radwan W.	57194606660;57221229085;57221221985;	The role of social media in spreading panic among primary and secondary school students during the COVID-19 pandemic: An online questionnaire study from the Gaza Strip, Palestine	2020	Heliyon	6	12	e05807				50	https://www.scopus.com/inward/record.uri?eid=2-s2.0-85098549926&doi=10.1016%2fj.heliyon.2020.e05807&partnerID=40&md5=bbe5258ddea3d0000380ec894a554338	Department of Biology, Faculty of Science, Islamic University of Gaza, Gaza Strip, Palestine; Directorate of Education-East Gaza, Ministry of Education and Higher Education, Gaza Strip, Palestine; Faculty of Education, Islamic University of Gaza, Gaza Strip, Palestine; Faculty of Education, Ummah Open University, Gaza Strip, Palestine	Radwan, E., Department of Biology, Faculty of Science, Islamic University of Gaza, Gaza Strip, Palestine, Directorate of Education-East Gaza, Ministry of Education and Higher Education, Gaza Strip, Palestine; Radwan, A., Faculty of Education, Islamic University of Gaza, Gaza Strip, Palestine; Radwan, W., Faculty of Education, Ummah Open University, Gaza Strip, Palestine	COVID-19, Infodemic, Social media panic, School students, Mental health, Gaza strip, Palestine © 2020Background: The rapid outbreak of the COVID-19 pandemic has opened up various issues on social media platforms among school students. The dangerous issue is that misinformation, fake news, and rumours spread on social media faster than reliable information, and also faster than the virus itself, d…	COVID-19; Gaza strip; Infodemic; Mental health; Palestine; School students; Social media panic																	Lai, C.C., Shih, T.P., Ko, W.C., Tang, H.J., Hsueh, P.R., Severe acute respiratory syndrome coronavirus 2 (SARS-CoV-2) and coronavirus disease-2019 (COVID-19): the epidemic and the challenges (2020) Int. J. Antimicrob. Agents, 55 (3), p. 105924; Radwan, A., Radwan, E., Social and economic impact of school closure during the outbreak of the COVID-19 pandemic: a quick online survey in the Gaza stri…	Radwan, E.; Department of Biology, Gaza Strip, Palestine; email: ernp2030@gmail.com			Elsevier Ltd					24058440				English	Heliyon
360	10.1016/j.heliyon.2021.e05916	Dida S., Hafiar H., Kadiyono A.L., Lukman S.	57200072020;57204043402;57193234613;57209460256;	Gender, education, and digital generations as determinants of attitudes toward health information for health workers in West Java, Indonesia	2021	Heliyon	7	1	e05916				5	https://www.scopus.com/inward/record.uri?eid=2-s2.0-85099307700&doi=10.1016%2fj.heliyon.2021.e05916&partnerID=40&md5=d746e40932a72c961253f341a99c5200	Universitas Padjadjaran, Center of Health Communication Studies, Bandung, Indonesia; Universitas Padjadjaran, Faculty of Communication Science, Bandung, Indonesia; Universitas Padjadjaran, Faculty of Psychology, Bandung, Indonesia; Australian National University, School of Demography, Australia	Dida, S., Universitas Padjadjaran, Center of Health Communication Studies, Bandung, Indonesia; Hafiar, H., Universitas Padjadjaran, Faculty of Communication Science, Bandung, Indonesia; Kadiyono, A.L., Universitas Padjadjaran, Faculty of Psychology, Bandung, Indonesia; Lukman, S., Universitas Padjadjaran, Faculty of Communication Science, Bandung, Indonesia, Australian National University, School…	Health information is a commodity heavily sought by Indonesians because of the increasing consciousness of a healthy lifestyle. However, the circulation of health information is consistently disrupted by misinformation and disinformation, particularly on social media and chatting platforms such as WhatsApp. Identified misinformation and disinformation can be found on the official web page run by …	Baby boomer; Generation X; Generation Y; Generation Z; Level of education; Social media; West Java; WhatsApp							We would like to thank the following for their assistance and guidance throughout this research: Sri Sudartini as Head of community affairs, West Java Provincial Health Office and team.										Abdelraheem, A.Y., Ahmed, A.M., The impact of using mobile social network applications on students’ social-life (2018) Int. J. InStruct., 11 (2), pp. 1-14; Adekunle, A.L., Adnan, H.M., Communicating health: media framing of ebola outbreak in Nigerian newspapers (2016) Malaysian J. Commun., 32 (2), pp. 362-380. , http://ejournal.ukm.my/mjc/article/view/16486/7624, Retrieved from; Ahad, A.D., Lim, …	Dida, S.; Universitas Padjadjaran, Indonesia; email: susanne.dida@unpad.ac.id			Elsevier Ltd					24058440				English	Heliyon
322	10.1016/j.hlpt.2020.10.007	Obiała J., Obiała K., Mańczak M., Owoc J., Olszewski R.	57218800843;57218799344;14825201700;56582164000;7004478002;	COVID-19 misinformation: Accuracy of articles about coronavirus prevention mostly shared on social media	2021	Health Policy and Technology	10	1		182	186		26	https://www.scopus.com/inward/record.uri?eid=2-s2.0-85095594211&doi=10.1016%2fj.hlpt.2020.10.007&partnerID=40&md5=a1ba42564a2a78f4c9711b425fda9961	Department of Gerontology, Public Health and Didactics, National Institute of Geriatrics, Rheumatology and Rehabilitation in Warsaw, 1 Spartanska Street, Warsaw, 02-637, Poland; Department of Ultrasound, Institute of Fundamental Technological Research, Polish Academy of Sciences in Warsaw, 5B Pawinskiego Street, Warsaw, 02-106, Poland	Obiała, J., Department of Gerontology, Public Health and Didactics, National Institute of Geriatrics, Rheumatology and Rehabilitation in Warsaw, 1 Spartanska Street, Warsaw, 02-637, Poland; Obiała, K., Department of Gerontology, Public Health and Didactics, National Institute of Geriatrics, Rheumatology and Rehabilitation in Warsaw, 1 Spartanska Street, Warsaw, 02-637, Poland; Mańczak, M., Depart…	Objective: To analyze accuracy of articles about COVID-19 prevention most frequently shared through social media platforms. Methods: Identifying, using the Buzzsumo analytic tool, 30 most frequently shared articles in April 2020 about COVID-19 prevention and classifying them according to number of shares, accuracy, topic and sharing platform. Calculations were made using descriptive statistics to…	Coronavirus; COVID-19; Misinformation; Public health; Social media	anti-SARS-CoV-2 agent; antiviral therapy; Article; coronavirus disease 2019; data accuracy; disinformation; hand washing; human; infection prevention; information dissemination; medical information; medical literature; misinformation; online analysis; priority journal; Severe acute respiratory syndrome coronavirus 2; social media																https://www.who.int/emergencies/diseases/novel-coronavirus-2019, WHO. Coronavirus disease (COVID-19) pandemic. 2020. (accessed: 22 April 2020); De Martino, I., D'Apolito, R., Mclawhorn, A.S., Fehring, K.A., Sculco, P.K., Social media for patients: benefits and drawbacks (2017) Curr Rev Musculoskelet Med, 10, pp. 141-145; Schmidt, A.L., Zollo, F., Vicario, M.D., Scala, A.B.A., Caldarelli, G., Stan…	Olszewski, R.; at: Department of Gerontology, Poland; email: robert.olszewski@spartanska.pl			Elsevier B.V.					22118837				English	Health Policy Technol.
397	10.1016/j.ijmedinf.2020.104175	Abul-Fottouh D., Song M.Y., Gruzd A.	57190268835;57193658096;23008139300;	Examining algorithmic biases in YouTube's recommendations of vaccine videos	2020	International Journal of Medical Informatics	140		104175				18	https://www.scopus.com/inward/record.uri?eid=2-s2.0-85084947770&doi=10.1016%2fj.ijmedinf.2020.104175&partnerID=40&md5=4423101e2e117da6f1f4b44759b1dbf0	Faculty of Information (iSchool), University of Toronto, 140 St. George Street, Toronto, Ontario M5S 3G6, Canada; Social Media Lab, Ted Rogers School of Management, Ryerson University, 10 Dundas Street East #1002, Toronto, Ontario M5B 2G9, Canada; Ted Rogers School of Information Technology Management, Ryerson University, 350 Victoria Street, Toronto, Ontario M5B 2K3, Canada	Abul-Fottouh, D., Faculty of Information (iSchool), University of Toronto, 140 St. George Street, Toronto, Ontario M5S 3G6, Canada; Song, M.Y., Social Media Lab, Ted Rogers School of Management, Ryerson University, 10 Dundas Street East #1002, Toronto, Ontario M5B 2G9, Canada; Gruzd, A., Ted Rogers School of Information Technology Management, Ryerson University, 350 Victoria Street, Toronto, Onta…	Objective: This research examines how YouTube recommends vaccination-related videos. Materials and methods: We used a social network analysis to evaluate how YouTube recommends vaccination related videos to its users. Results: More pro-vaccine videos (64.75%) than anti-vaccine (19.98%) videos are on YouTube, with 15.27% of videos being neutral in sentiment. YouTube was more likely to recommend ne…	Disinformation; Misinformation; Network analysis; Recommender algorithm; Social media; Vaccination; YouTube	Homophily; Information users; Lead users; Recommender algorithms; Social media platforms; YouTube; Vaccines; vaccine; algorithm bias; Article; misinformation; Monte Carlo method; online social network; priority journal; vaccination; videorecording; algorithm; human; information dissemination; medical information; procedures; social media; videorecording; Algorithms; Health Communication; Humans; …					Canada Research Chairs	This research is supported in part through a five-year initiative on “Social Media Data Stewardship” funded by the Canada Research Chairs program (2015–2020; Principal Investigator: Gruzd, A.).										Burgess, J., Green, J., YouTube: Online Video and Participatory Culture (2018), John Wiley & Sons; YouTube Policies (2019), https://www.youtube.com/yt/about/policies/#community-guidelines, YouTube (accessed January 28, 2019); Spangler, T., YouTube Now Has 2 Billion Monthly Users, Who Watch 250 Million Hours on TV Screens Daily, Variety (2019), https://variety.com/2019/digital/news/youtube-2-billi…	Song, M.Y.; Social Media Lab, 10 Dundas Street East #1002, Canada; email: yunju.song@ryerson.ca			Elsevier Ireland Ltd					13865056		IJMIF	32460043	English	Int. J. Med. Informatics
286	10.1016/j.ipm.2021.102554	Zhou C., Xiu H., Wang Y., Yu X.	57221165176;57222180045;57222191401;57221163495;	Characterizing the dissemination of misinformation on social media in health emergencies: An empirical study based on COVID-19	2021	Information Processing and Management	58	4	102554				46	https://www.scopus.com/inward/record.uri?eid=2-s2.0-85101802651&doi=10.1016%2fj.ipm.2021.102554&partnerID=40&md5=5af81fc28cd76fc96e510b66ec4e17ab	Business School, Nankai University, 94 Weijin Road, Nankai District, Tianjin, 30074, China	Zhou, C., Business School, Nankai University, 94 Weijin Road, Nankai District, Tianjin, 30074, China; Xiu, H., Business School, Nankai University, 94 Weijin Road, Nankai District, Tianjin, 30074, China; Wang, Y., Business School, Nankai University, 94 Weijin Road, Nankai District, Tianjin, 30074, China; Yu, X., Business School, Nankai University, 94 Weijin Road, Nankai District, Tianjin, 30074, C…	The dissemination of misinformation in health emergencies poses serious threats to public health and increases health anxiety. To understand the underlying mechanism of the dissemination of misinformation regarding health emergencies, this study creatively draws on social support theory and text mining. It also explores the roles of different types of misinformation, including health advice and c…	Emotional support; Health caution and advice misinformation; Health help-seeking misinformation; Misinformation ambiguity; Misinformation dissemination during health emergencies; Misinformation richness	Health; Social networking (online); Text mining; Emotional supports; Empirical studies; Health emergencies; Help seeking; Social media platforms; Social support; Textual data; Theoretical modeling; Health risks																Apuke, O.D., Omar, B., Fake news and COVID-19: Modelling the predictors of fake news sharing among social media users (2020) Telematics and Informatics; Bambina, A., Online social support: The interplay of social networks and computer- mediated communication (2007), Cambria press; Baumgartner, S.E., Hartmann, T., The role of health anxiety in online health information search (2011) Cyberpsycholog…	Zhou, C.; Business School, 94 Weijin Road, Nankai District, China; email: zhoucheng1017@163.com			Elsevier Ltd					03064573		IPMAD		English	Inf. Process. Manage.
229	10.1016/j.ipm.2021.102757	Nobre G.P., Ferreira C.H.G., Almeida J.M.	57211585441;57194741088;35586158500;	A hierarchical network-oriented analysis of user participation in misinformation spread on WhatsApp	2022	Information Processing and Management	59	1	102757				9	https://www.scopus.com/inward/record.uri?eid=2-s2.0-85116681230&doi=10.1016%2fj.ipm.2021.102757&partnerID=40&md5=e7005dc57b922d87263e20fe3cc8085d	Departament of Computer Science, Universidade Federal de Minas Gerais, Brazil; Department of Computing and Systems, Universidade Federal de Ouro Preto, Brazil; Department of Electronics and Telecommunications, Politecnico di Torino, Italy	Nobre, G.P., Departament of Computer Science, Universidade Federal de Minas Gerais, Brazil; Ferreira, C.H.G., Departament of Computer Science, Universidade Federal de Minas Gerais, Brazil, Department of Computing and Systems, Universidade Federal de Ouro Preto, Brazil, Department of Electronics and Telecommunications, Politecnico di Torino, Italy; Almeida, J.M., Departament of Computer Science, U…	WhatsApp emerged as a major communication platform in many countries in the recent years. Despite offering only one-to-one and small group conversations, WhatsApp has been shown to enable the formation of a rich underlying network, crossing the boundaries of existing groups, and with structural properties that favor information dissemination at large. Indeed, WhatsApp has reportedly been used as …	Misinformation; User behavior and network analysis; WhatsApp	Behavioral research; Topology; Communication platforms; Hierarchical network; Misinformation; Network oriented; Underlying networks; User behavior and network analyse; User behaviors; User networks; User participation; Whatsapp; Information dissemination					Coordenação de Aperfeiçoamento de Pessoal de Nível Superior, CAPES; Conselho Nacional de Desenvolvimento Científico e Tecnológico, CNPq; Fundação de Amparo à Pesquisa do Estado de Minas Gerais, FAPEMIG	This work has been financed by the Conselho Nacional de Desenvolvimento Científico e Tecnológico (CNPQ), Brazil , Coordenação de Aperfeiçoamento de Pessoal de Nível Superior (CAPES) and Fundação de Amparo à Pesquisa do Estado de Minas Gerais (FAPEMIG), Brazil .	This work has been financed by the Conselho Nacional de Desenvolvimento Cient?fico e Tecnol?gico (CNPQ), Brazil, Coordena??o de Aperfei?oamento de Pessoal de N?vel Superior (CAPES) and Funda??o de Amparo ? Pesquisa do Estado de Minas Gerais (FAPEMIG), Brazil.									Al-Garadi, M.A., Varathan, K.D., Ravana, S.D., Ahmed, E., Mujtaba, G., Khan, M.U.S., Analysis of online social network connections for identification of influential users: Survey and open research issues (2018) ACM Computing Surveys, 51 (1), pp. 1-37; Allcott, H., Gentzkow, M., Yu, C., Trends in the diffusion of misinformation on social media (2019) Research & Politics; Asim, Y., Malik, A.K., Raz…	Nobre, G.P.; Departament of Computer Science, Brazil; email: gabrielnobre@dcc.ufmg.br			Elsevier Ltd					03064573		IPMAD		English	Inf. Process. Manage.
164	10.1016/j.ipm.2021.102804	Théro H., Vincent E.M.	57204170547;57536584400;	Investigating Facebook's interventions against accounts that repeatedly share misinformation	2022	Information Processing and Management	59	2	102804				3	https://www.scopus.com/inward/record.uri?eid=2-s2.0-85119911087&doi=10.1016%2fj.ipm.2021.102804&partnerID=40&md5=349b6fa2f0af6ff9579c5f7b2b39ab68	médialab - Sciences Po, Paris, France	Théro, H., médialab - Sciences Po, Paris, France; Vincent, E.M., médialab - Sciences Po, Paris, France	Like many web platforms, Facebook is under pressure to regulate misinformation. According to the company, users that repeatedly share misinformation (‘repeat offenders’) will have their distribution reduced, but little is known about the implementation or the impacts of this measure. The first contribution of this paper is to offer a methodology to investigate the implementation and consequences …	Algorithmic transparency; Content moderation; Facebook; Fact-checking; Misinformation; Social media analysis	Drops; Algorithmic transparency; Algorithmics; Content moderation; Facebook; Facebook pages; Fact-checking; Misinformation; Public accounts; Social media analysis; Social networking (online)					Agence Nationale de la Recherche, ANR: ANR-19-MPGA-0005	We are very grateful to Social Science One and to Facebook for their partnership in making the Condor Facebook URL Shares dataset available to researchers including ourselves. We thank Shaden Shabayek, Manon Berriche and two anonymous reviewers for their insights on the manuscript. We also thank Guillaume Plique, Benjamin Ooghe-Tabanou and all the médialab technical team for their help with data …	We are very grateful to Social Science One and to Facebook for their partnership in making the Condor Facebook URL Shares dataset available to researchers including ourselves. We thank Shaden Shabayek, Manon Berriche and two anonymous reviewers for their insights on the manuscript. We also thank Guillaume Plique, Benjamin Ooghe-Tabanou and all the médialab technical team for their help with data …									Allcott, H., Gentzkow, M., Social media and fake news in the 2016 election (2017) Journal of Economic Perspectives, 31 (2), pp. 211-236; Allcott, H., Gentzkow, M., Yu, C., Trends in the diffusion of misinformation on social media (2019) Research & Politics, 6 (2); Annual self-assessment reports of signatories to the Code of Practice on Disinformation 2019 (2019), https://digital-strategy.ec.europ…	Théro, H.; médialab - Sciences PoFrance; email: thero.heloise@gmail.com			Elsevier Ltd					03064573		IPMAD		English	Inf. Process. Manage.
232	10.1016/j.japh.2021.08.016	Rotolo S.M., Jain S., Dhaon S., Dokhanchi J.K., Kalata E., Shah T., Mordell L.J., Clayman M.L., Kenefake A., Zimmermann L.J., Bloomgarden E., Arora V.M.	57216927292;57211459941;57222061358;57247509700;57247509800;57247940100;57224473603;6701625085;57477499600;57247940200;56311958900;10140511000;	A coordinated strategy to develop and distribute infographics addressing COVID-19 vaccine hesitancy and misinformation	2022	Journal of the American Pharmacists Association	62	1		224	231		6	https://www.scopus.com/inward/record.uri?eid=2-s2.0-85114373431&doi=10.1016%2fj.japh.2021.08.016&partnerID=40&md5=0abd28209ebc41b3f9b5da1b8cbe9ce6		Rotolo, S.M.; Jain, S.; Dhaon, S.; Dokhanchi, J.K.; Kalata, E.; Shah, T.; Mordell, L.J.; Clayman, M.L.; Kenefake, A.; Zimmermann, L.J.; Bloomgarden, E.; Arora, V.M.	Background: Visual communication strategies are becoming increasingly prevalent for conveying information to health professionals as well as to the general public. The potential of social media for rapid knowledge dissemination using infographics was recognized early in the coronavirus disease (COVID-19) pandemic by health professionals. Objective: The purpose of this study was to describe a coal…		RNA vaccine; SARS-CoV-2 vaccine; Article; controlled study; coronavirus disease 2019; epidemiologist; health insurance; health practitioner; human; medical information; misinformation; pharmacist; physician; practice guideline; social media; social media analysis; vaccination; vaccine hesitancy; interpersonal communication; social media; vaccination; Communication; COVID-19; COVID-19 Vaccines; Da…		COVID-19 Vaccines				The authors thank past and present members of the Illinois Medical Professionals Action Collaborative Team for contributing ideas to be addressed in infographics and sharing them among their networks.										IMPACT timeline https://www.impact4hc.com/impact-timeline, Available at: (Accessed 19 May 2021); IMPACT team https://www.impact4hc.com/team, Available at: (Accessed 19 May 2021); About us https://www.impact4hc.com/whoweare, Available at: (Accessed 19 May 2021); IMPACT blog https://www.impact4hc.com/impactblog, Available at: (Accessed 19 May 2021); IMPACTful chats https://www.impact4hc.com/impactf…	Rotolo, S.M.; Clinical Pharmacy Specialist, 5841 S Maryland Ave., MC0010, United States; email: shannon.rotolo@uchospitals.edu			Elsevier B.V.					15443191			34483058	English	J. Am. Pharm. Assoc.
302	10.1016/j.jbi.2021.103787	Thomas M.J., Lal V., Baby A.K., Rabeeh VP M., James A., Raj A.K.	57210724485;57221117763;57219363352;57679532300;57215727141;57204927724;	Can technological advancements help to alleviate COVID-19 pandemic? a review	2021	Journal of Biomedical Informatics	117		103787				16	https://www.scopus.com/inward/record.uri?eid=2-s2.0-85104674391&doi=10.1016%2fj.jbi.2021.103787&partnerID=40&md5=7ac31a61762003bb9c5065c952b89734	Dept. of Mechanical Engg., National Institute of Technology CalicutKerala 673601, India; School of Materials Science and Engg., National Institute of Technology CalicutKerala 673601, India; Solar Energy Center, Dept. of Mechanical Engg., National Institute of Technology CalicutKerala 673601, India; Dept. of Mechanical Engg., Indian Institute of Technology BombayMaharashtra 400076, India	Thomas, M.J., Dept. of Mechanical Engg., National Institute of Technology CalicutKerala 673601, India; Lal, V., Dept. of Mechanical Engg., National Institute of Technology CalicutKerala 673601, India; Baby, A.K., Dept. of Mechanical Engg., National Institute of Technology CalicutKerala 673601, India; Rabeeh VP, M., School of Materials Science and Engg., National Institute of Technology CalicutKer…	The COVID-19 pandemic is continuing, and the innovative and efficient contributions of the emerging modern technologies to the pandemic responses are too early and cannot be completely quantified at this moment. Digital technologies are not a final solution but are the tools that facilitate a quick and effective pandemic response. In accordance, mobile applications, robots and drones, social medi…	Disinfection; Healthcare; Real-time monitoring; SARS-CoV-2; Technology	Health; Public relations; Search engines; Social networking (online); Television applications; Communication support; Digital technologies; Government organizations; Social media platforms; Syndromic surveillance; Technological advancement; Technological solution; World Health Organization; Information dissemination; Article; artificial intelligence; awareness; contact examination; coronavirus di…				Google, Australia; Zorabots, Belgium; Club First robotic solutions, China; CSJBOT, China; CT Asia Robotics, China; KC wearable technology, China; Keenon Robotics, China; Neolix Technologies, China; OrionStar, China; Pangolin Robotics, China; Pudo Robotics, China; Qihan Technology, China; Rokid, China; Siasun Robotics, China; Ubtech, China; Xiaoben Intelligence, China; Yunji Technology, China; Zhe…												Wu, F., Zhao, S., Yu, B., Chen, Y.M., Wang, W., Song, Z.G., Hu, Y., Zhang, Y.Z., A new coronavirus associated with human respiratory disease in China (2020) Nature., 579, pp. 265-269; Danis, K., Epaulard, O., Bénet, T., Gaymard, A., Campoy, S., Botelho-Nevers, E., Bouscambert-Duchamp, M., Saura, C., Cluster of Coronavirus Disease 2019 (COVID-19) in the French Alps (2020) Clin. Infect. Dis., 71 (2…	Raj, A.K.; Dept. of Mechanical Engg., India; email: arunkraj@iitb.ac.in			Academic Press Inc.					15320464		JBIOB	33862231	English	J. Biomed. Informatics
248	10.1016/j.jbi.2021.103955	Weinzierl M.A., Harabagiu S.M.	57209969559;6601915885;	Automatic detection of COVID-19 vaccine misinformation with graph link prediction	2021	Journal of Biomedical Informatics	124		103955				5	https://www.scopus.com/inward/record.uri?eid=2-s2.0-85119576283&doi=10.1016%2fj.jbi.2021.103955&partnerID=40&md5=a577d49a20361fe63db6c4e1c0c1b654	Human Language Technology Research Institute, Department of Computer Science, The University of Texas at Dallas, Richardson, TX, United States	Weinzierl, M.A., Human Language Technology Research Institute, Department of Computer Science, The University of Texas at Dallas, Richardson, TX, United States; Harabagiu, S.M., Human Language Technology Research Institute, Department of Computer Science, The University of Texas at Dallas, Richardson, TX, United States	Enormous hope in the efficacy of vaccines became recently a successful reality in the fight against the COVID-19 pandemic. However, vaccine hesitancy, fueled by exposure to social media misinformation about COVID-19 vaccines became a major hurdle. Therefore, it is essential to automatically detect where misinformation about COVID-19 vaccines on social media is spread and what kind of misinformati…	COVID-19; knowledge graph embedding; Machine learning; Natural Language Processing; Social Media; vaccine misinformation	Embeddings; Knowledge graph; Machine learning; Natural language processing systems; Vaccines; Automatic Detection; COVID-19; Graph embeddings; High volumes; Knowledge graph embedding; Knowledge graphs; Link prediction; Social media; Social media platforms; Vaccine misinformation; Social networking (online); SARS-CoV-2 vaccine; algorithm; Article; classification; conversation; decision making; dee…		COVID-19 Vaccines														Loomba, S., de Figueiredo, A., Piatek, S.J., de Graaf, K., Larson, H.J., Measuring the impact of covid-19 vaccine misinformation on vaccination intent in the uk and usa (2021) Nature Human Behaviour, 5 (3), pp. 337-348; Saraykar, T., Sekhar, S., https://www.iqvia.com/blogs/2021/04/what-social-media-is-saying-about-the-covid-19-vaccine-rollout, What social media is saying about the covid-19 vaccin…	Weinzierl, M.A.; Human Language Technology Research Institute, United States; email: maxwell.weinzierl@utdallas.edu			Academic Press Inc.					15320464		JBIOB	34800722	English	J. Biomed. Informatics
142	10.1016/j.jisa.2022.103170	Imam N.H., Vassilakis V.G., Kolovos D.	57209309445;23478613900;8895714200;	OCR post-correction for detecting adversarial text images	2022	Journal of Information Security and Applications	66		103170				4	https://www.scopus.com/inward/record.uri?eid=2-s2.0-85127523442&doi=10.1016%2fj.jisa.2022.103170&partnerID=40&md5=189cd338a8d79963bd43e7c3b1992164	University of York, Heslington, York, YO10 5DD, United Kingdom	Imam, N.H., University of York, Heslington, York, YO10 5DD, United Kingdom; Vassilakis, V.G., University of York, Heslington, York, YO10 5DD, United Kingdom; Kolovos, D., University of York, Heslington, York, YO10 5DD, United Kingdom	The amount of images with embedded text shared on Online Social Networks (OSNs), such as Twitter or Facebook has been growing in recent years. It is becoming important to analyse the images uploaded into these platforms, as adversaries may spread images with toxic content or misinformation (i.e. spam). Optical character recognition (OCR) systems have been used to detect images with malicious cont…	Adversarial text attack; Deep learning; OCR; Spam image; Text classification; Text recognition	Classification (of information); Deep learning; Embedded systems; Image classification; Image enhancement; Learning algorithms; Social networking (online); Text processing; Adversarial text attack; Classifieds; Deep learning; Facebook; Machine learning algorithms; Optical character recognition system; Spam image; Text classification; Text images; Text recognition; Optical character recognition																Klein, G., Kim, Y., Deng, Y., Senellart, J., Rush, A.M., (2017), pp. 67-72. , OpenNMT: Open-source toolkit for neural machine translation. In: Proceedings of ACL 2017, system demonstrations; Zha, M., Meng, G., Lin, C., Zhou, Z., Chen, K., RoLMA: A practical adversarial attack against deep learning-based LPR systems (2019) International conference on information security and cryptology, pp. 101-11…	Imam, N.H.; University of York, Heslington, United Kingdom; email: niddal.imam@alumni.york.ac.uk			Elsevier Ltd					22142134				English	J. Inf. Secur. Appl.
274	10.1016/j.knosys.2021.107126	Satu M.S., Khan M.I., Mahmud M., Uddin S., Summers M.A., Quinn J.M.W., Moni M.A.	57189219909;57219312827;35173453700;57194632476;56489915900;35466313100;35119094400;	TClustVID: A novel machine learning classification model to investigate topics and sentiment in COVID-19 tweets	2021	Knowledge-Based Systems	226		107126				41	https://www.scopus.com/inward/record.uri?eid=2-s2.0-85106319086&doi=10.1016%2fj.knosys.2021.107126&partnerID=40&md5=eea8990f684c71189dc92257a9d87d6c	Department of Management Information Systems, Noakhali Science & Technology University, Noakhali, 3814, Bangladesh; Department of Computer Scienc & Engineering, Gono Bishwabidyalay, Savar, Dhaka, 1344, Bangladesh; Department of Computer Science, and Medical Technology Innovation Facility, Nottingham Trent University, Clifton Campus, Clifton, Nottingham – NG11 8NS, United Kingdom; Complex Systems …	Satu, M.S., Department of Management Information Systems, Noakhali Science & Technology University, Noakhali, 3814, Bangladesh; Khan, M.I., Department of Computer Scienc & Engineering, Gono Bishwabidyalay, Savar, Dhaka, 1344, Bangladesh; Mahmud, M., Department of Computer Science, and Medical Technology Innovation Facility, Nottingham Trent University, Clifton Campus, Clifton, Nottingham – NG11 8…	COVID-19, caused by SARS-CoV2 infection, varies greatly in its severity but presents with serious respiratory symptoms with vascular and other complications, particularly in older adults. The disease can be spread by both symptomatic and asymptomatic infected individuals. Uncertainty remains over key aspects of the virus infectiousness (particularly the newly emerging variants) and the disease ha…	Classification; COVID-19; Machine learning; TClustVID; Topics modeling; Twitter data	Classification (of information); Data mining; Machine learning; Viruses; Classification models; COVID-19; Machine learning classification; Machine-learning; Performance; Public opinions; Respiratory symptoms; TClustVID; Topic model; Twitter data; Social networking (online)																Lippi, G., Plebani, M., Procalcitonin in patients with severe coronavirus disease 2019 (covid-19): A meta-analysis (2020) Clin. Chim. Acta; Int. J. Clin. Chem.; Xu, R.-H., He, J.-F., Evans, M.R., Peng, G.-W., Field, H.E., Yu, D.-W., Lee, C.-K., Lin, P., Epidemiologic clues to sars origin in China (2004) Emerg. Infect. Diseases, 10, p. 1030; Cambria, E., Affective computing and sentiment analysis …	Moni, M.A.; The Garvan Institute of Medical Research, Australia; email: m.moni@unsw.edu.au			Elsevier B.V.					09507051		KNSYE		English	Knowl Based Syst
318	10.1016/j.osnem.2021.100124	Guarino S., Pierri F., Di Giovanni M., Celestini A.	56651099900;57210336302;57207566944;55560619800;	Information disorders during the COVID-19 infodemic: The case of Italian Facebook	2021	Online Social Networks and Media	22		100124				18	https://www.scopus.com/inward/record.uri?eid=2-s2.0-85100501124&doi=10.1016%2fj.osnem.2021.100124&partnerID=40&md5=432e0ddd742b1481440672596a13ff6b	Institute for Applied Mathematics, National Research Council, Rome, 00185, Italy; Department of Electronics, Information and Bioengineering, Politecnico di Milano, Milan, 20133, Italy	Guarino, S., Institute for Applied Mathematics, National Research Council, Rome, 00185, Italy; Pierri, F., Department of Electronics, Information and Bioengineering, Politecnico di Milano, Milan, 20133, Italy; Di Giovanni, M., Department of Electronics, Information and Bioengineering, Politecnico di Milano, Milan, 20133, Italy; Celestini, A., Institute for Applied Mathematics, National Research C…	The recent COVID-19 pandemic came alongside with an “infodemic”, with online social media flooded by often unreliable information associating the medical emergency with popular subjects of disinformation. In Italy, one of the first European countries suffering a rise in new cases and dealing with a total lockdown, controversial topics such as migrant flows and the 5G technology were often associa…	COVID-19; Disinformation; Facebook; Infodemic; Online social networks	Computer viruses; Diffusion; Social aspects; Social networking (online); Viruses; Controversial topics; Diffusion networks; European Countries; Mainstream media; Medical emergency; Online social medias; Scientific communication; User-generated content; 5G mobile communication systems																Ulteriori disposizioni attuative del decreto-legge 23 febbraio 2020, n. 6, recante misure urgenti in materia di contenimento e gestione dell'emergenza epidemiologica da COVID-19 (2020) Gazzetta Ufficiale, 62 (09-03-2020); Bonaccorsi, G., Pierri, F., Cinelli, M., Porcelli, F., Galeazzi, A., Flori, A., Schmidth, A.L., Pammolli, F., Economic and social consequences of human mobility restrictions und…	Guarino, S.; Institute for Applied Mathematics, Italy; email: s.guarino@iac.cnr.it			Elsevier B.V.					24686964				English	Online Soc. Netw. Med.
303	10.1016/j.osnem.2021.100133	Balestrucci A., De Nicola R., Petrocchi M., Trubiani C.	56203753200;7004298169;9433836000;24781277400;	A behavioural analysis of credulous Twitter users	2021	Online Social Networks and Media	23		100133				4	https://www.scopus.com/inward/record.uri?eid=2-s2.0-85104405463&doi=10.1016%2fj.osnem.2021.100133&partnerID=40&md5=82a617b3c0e1d847ffd078b0723813d0	Gran Sasso Science Institute, via M. Iacobucci 2, L'Aquila, 67100, Italy; IMT School for Advanced Studies Lucca, Piazza San Francesco 19, Lucca, 55100, Italy; CINI Cybersecurity Lab, Via Ariosto, 25, Roma, 00185, Italy; Istituto di Informatica e Telematica - CNR, Via G. Moruzzi 1, Pisa, 56124, Italy	Balestrucci, A., Gran Sasso Science Institute, via M. Iacobucci 2, L'Aquila, 67100, Italy, IMT School for Advanced Studies Lucca, Piazza San Francesco 19, Lucca, 55100, Italy; De Nicola, R., IMT School for Advanced Studies Lucca, Piazza San Francesco 19, Lucca, 55100, Italy, CINI Cybersecurity Lab, Via Ariosto, 25, Roma, 00185, Italy; Petrocchi, M., IMT School for Advanced Studies Lucca, Piazza S…	Thanks to platforms such as Twitter and Facebook, people can know facts and events that otherwise would have been silenced. However, social media significantly contribute also to fast spreading biased and false news while targeting specific segments of the population. We have seen how false information can be spread using automated accounts, known as bots. Using Twitter as a benchmark, we investi…	Credulous users; Disinformation spreading; Features analysis; Online behavioural analysis; Twitter	Botnet; Classification tasks; Facebook; Social media; Specific segments; Social networking (online)					830892; Scuola IMT Alti Studi Lucca, IMT	Partially supported by the European Union's Horizon 2020 programme (grant agreement No. 830892, SPARTA) and by IMT Scuola Alti Studi Lucca, Italy: Integrated Activity Project TOFFEe ‘TOols for Fighting FakEs’. It has also benefited from the computing resources (ULITE) provided by the IT division of LNGS in L'Aquila.	Partially supported by the European Union’s Horizon 2020 programme (grant agreement No. 830892 , SPARTA) and by IMT Scuola Alti Studi Lucca, Italy : Integrated Activity Project TOFFEe ‘TOols for Fighting FakEs’. It has also benefited from the computing resources (ULITE) provided by the IT division of LNGS in L’Aquila.									Jackson, D., Distinguishing disinformation from propaganda, misinformation and fake news (2017) National Endowment for Democracy, p. 5. , https://tinyurl.com/yb6cy63p, URL; Gangware, C., Nemr, W., Weapons of Mass Distraction: Foreign State-Sponsored Disinformation in the Digital Age (2019), https://tinyurl.com/y2lpnahe, Park Advisors URL; Ferrara, E., Varol, O., Davis, C.A., Menczer, F., Flammini…	Petrocchi, M.; Istituto di Informatica e Telematica - CNR, Via G. Moruzzi 1, Italy; email: m.petrocchi@iit.cnr.it			Elsevier B.V.					24686964				English	Online Soc. Netw. Med.
252	10.1016/j.osnem.2021.100164	Röchert D., Shahi G.K., Neubaum G., Ross B., Stieglitz S.	57218164247;57193411876;56047144800;57195061365;8982225800;	The Networked Context of COVID-19 Misinformation: Informational Homogeneity on YouTube at the Beginning of the Pandemic	2021	Online Social Networks and Media	26		100164				8	https://www.scopus.com/inward/record.uri?eid=2-s2.0-85115324504&doi=10.1016%2fj.osnem.2021.100164&partnerID=40&md5=ac8931050f609a086c4a5205b3eb1431	University of Duisburg-Essen, Duisburg, Germany; The University of Edinburgh, Edinburgh, United Kingdom	Röchert, D., University of Duisburg-Essen, Duisburg, Germany; Shahi, G.K., University of Duisburg-Essen, Duisburg, Germany; Neubaum, G., University of Duisburg-Essen, Duisburg, Germany; Ross, B., The University of Edinburgh, Edinburgh, United Kingdom; Stieglitz, S., University of Duisburg-Essen, Duisburg, Germany	During the coronavirus disease 2019 (COVID-19) pandemic, the video-sharing platform YouTube has been serving as an essential instrument to widely distribute news related to the global public health crisis and to allow users to discuss the news with each other in the comment sections. Along with these enhanced opportunities of technology-based communication, there is an overabundance of informatio…	COVID-19; Deep Learning, Social Media; Homogeneity; Infodemic; Misinformation; Network Analysis; YouTube	Deep learning; Health risks; Information services; Social networking (online); Coronavirus disease 2019; Coronaviruses; Deep learning, social medium; Homogeneity; Infodemic; Misinformation; Sharing platforms; Social media; Video sharing; YouTube; Coronavirus					005-1709-0004, 1706dgn009	This research was supported by the Digital Society research program funded by the Ministry of Culture and Science of the German State of North Rhine-Westphalia (Grant Number: 005-1709-0004), Junior Research Group “Digital Citizenship in Network Technologies” (Project Number: 1706dgn009).										Newman, N., Fletcher, R., Schulz, A., Andi, S., Nielsen, R., Reuter Institute for the Study of Journalism (2020) Digital news report 2020, , https://reutersinstitute.politics.ox.ac.uk/sites/default/files/2020-06/DNR_2020_FINAL.pdf; Ding, H., Zhang, J., Social media and participatory risk communication during the H1N1 flu epidemic: a comparative study of the United States and China (2010) China Me…	Röchert, D.; The University of EdinburghUnited Kingdom; email: daniel.roechert@uni-due.de			Elsevier B.V.					24686964				English	Online Soc. Netw. Med.
167	10.1016/j.techsoc.2022.101930	Raj C., Meel P.	57222593125;56460308400;	People lie, actions Don't! Modeling infodemic proliferation predictors among social media users	2022	Technology in Society	68		101930				2	https://www.scopus.com/inward/record.uri?eid=2-s2.0-85124591704&doi=10.1016%2fj.techsoc.2022.101930&partnerID=40&md5=db5c7facfa3acfa4ee4c4b872274319e	Department of Information Technology, Delhi Technological University, India	Raj, C., Department of Information Technology, Delhi Technological University, India; Meel, P., Department of Information Technology, Delhi Technological University, India	Social media is interactive, and interaction brings misinformation. With the growing amount of user-generated data, fake news on online platforms has become much more frequent since the arrival of social networks. Now and then, an event occurs and becomes the topic of discussion, generating and propagating false information. Existing literature studying fake news elaborates primarily on fake news…	COVID-19; Factor identification; Fake news; Infodemic; Misinformation; Modeling predictors	Fake detection; Testing; Classification models; COVID-19; Factor identification; Fake news; Infodemic; Misinformation; Modeling predictor; Online platforms; Social media; User-generated; Social networking (online); COVID-19; Internet; modeling; prediction; social media						We thank Mihir P Mehta for his support and feedback in the experimentation and analysis.										Kaya, T., The changes in the effects of social media use of Cypriots due to COVID-19 pandemic (2020) Technol. Soc., 63; Mohammed, A., Ferraris, A., Factors influencing user participation in social media: evidence from twitter usage during COVID-19 pandemic in Saudi Arabia (2021) Technol. Soc., 66; Farooq, A., Laato, S., Islam, A.K.M.N., Isoaho, J., Understanding the impact of information sources …	Meel, P.; Department of Information Technology, India; email: priyankameel86@gmail.com			Elsevier Ltd					0160791X				English	Technol. Soc.
109	10.1016/j.techsoc.2022.102004	Pang H., Liu J., Lu J.	57729907000;56606549500;56707792500;	Tackling fake news in socially mediated public spheres: A comparison of Weibo and WeChat	2022	Technology in Society	70		102004				5	https://www.scopus.com/inward/record.uri?eid=2-s2.0-85131426694&doi=10.1016%2fj.techsoc.2022.102004&partnerID=40&md5=ba80175b9339fa81ec5fc63fbc6457d4	School of New Media and Communication, Tianjing University, China; Center for Tracking and Society & Department of Communication, University of Copenhagen, Denmark	Pang, H., School of New Media and Communication, Tianjing University, China; Liu, J., Center for Tracking and Society & Department of Communication, University of Copenhagen, Denmark; Lu, J., School of New Media and Communication, Tianjing University, China	While studies have documented the difference between political and public discussions on Chinese social media platforms, few have interrogated and compared how state and social media companies shape corresponding public spheres across different platforms. Building on research concerning socially mediated publicness, we advance the understanding of the public sphere in China as a communicative spa…	China; COVID-19; Fake news; Social media; Socially mediated public sphere; WeChat; Weibo	Fake detection; Semantics; Social networking (online); China; COVID-19; Empirical data; Fake news; Media companies; Power; Social media; Social media platforms; Socially mediated public sphere; Wechat; Spheres; comparative study; COVID-19; media role; public attitude; social media; China																Akhavan-Majid, R., Mass media reform in China (2004) Gazette, 66 (6), pp. 553-565; Apuke, O.D., Omar, B., Fake news and COVID-19: modelling the predictors of fake news sharing among social media users (2020) Telematics Inf., 56, p. 101475; Ausserhofer, J., Maireder, A., National politics on Twitter: structures and topics of a networked public sphere (2013) Inf. Commun. Soc., 16 (3), pp. 291-314; …	Liu, J.; Center for Tracking and Society & Department of Communication, Denmark; email: liujun@hum.ku.dk			Elsevier Ltd					0160791X				English	Technol. Soc.
107	10.1016/j.techsoc.2022.102048	Jain L.	57195480791;	An entropy-based method to control COVID-19 rumors in online social networks using opinion leaders	2022	Technology in Society	70		102048				2	https://www.scopus.com/inward/record.uri?eid=2-s2.0-85132884962&doi=10.1016%2fj.techsoc.2022.102048&partnerID=40&md5=3f373b7edef4bc21f1040e1ff16b369f	Department of Computer Science & Engineering, India; Delhi Technological University, New Delhi, India	Jain, L., Department of Computer Science & Engineering, India, Delhi Technological University, New Delhi, India	- In the ongoing COVID-19 pandemic, people spread various COVID-19-related rumors and hoaxes that negatively influence human civilization through online social networks (OSN). The proposed research addresses the unique and innovative approach to controlling COVID-19 rumors through the power of opinion leaders (OLs) in OSN. The entire process is partitioned into two phases; the first phase describ…	COVID-19 rumors; Entropy; Health misinformation; Online social network; Opinion leader; Reputation	Entropy; Social networking (online); COVID-19 rumor; Entropy-based methods; Health misinformation; Human civilization; Identification algorithms; Innovative approaches; Opinion leaders; Power; Reputation; Two phase; COVID-19; algorithm; COVID-19; efficiency measurement; empirical analysis; information; media role; network analysis; social network						Not applicable.										World Health Organization, WHO Characterizes COVID-19 as a Pandemic (2020), https://www.who.int/director-general/speeches/detail/who-director-general-s-opening-remarks-at-the-media-briefing-on-covid-19---11-march-2020, World Heal. Organ; Radu, R., (2020) Fighting the ‘Infodemic’: Legal Responses to COVID-19 Disinformation, 6. , Soc. Media + Soc; Palacios Cruz, M., Santos, E., Velázquez Cervantes,…				Elsevier Ltd					0160791X				English	Technol. Soc.
515	10.1016/j.tej.2011.06.001	Pierpoint L.	24367112700;	Fukushima, Facebook and Feeds: Informing the Public in a Digital Era	2011	Electricity Journal	24	6		53	58		5	https://www.scopus.com/inward/record.uri?eid=2-s2.0-79960560414&doi=10.1016%2fj.tej.2011.06.001&partnerID=40&md5=8510b1ae4c5b0cd17acb62a370c264e9	Engineering Systems Division at MIT, United States	Pierpoint, L., Engineering Systems Division at MIT, United States	The now-ubiquitous presence of the Internet and social media like Twitter, Facebook, and blogs enabled misinformation about the nuclear disaster at Fukushima to spread at the speed of electricity. It also allowed the public rapid access to large amounts of knowledge from unconventional classes of experts, and a unique opportunity to learn about nuclear power. The benefits of online information di…																		(2011), http://www.huffingtonpost.com/2011/03/25/reactor-corebreach-japan-fukushima-daiichi_n_840449.html, Reactor Core at Japan's Fukushima Dai-ichi Nuclear Plant May Have Been Breached, HUFFINGTON POST, Mar. 25; Adams, M., (2011), http://www.naturalnews.com/031860_Fukushima_radiation.html, Fukushima Update: False Radiation Readings, Radioactive Water and Anti-Nuclear Protesters, NATURAL NEWS, M…	Pierpoint, L.; Engineering Systems Division at MITUnited States								10406190		ELEJE		English	Electr. J.
253	10.1016/j.tele.2021.101688	Kim J., Aum J., Lee S., Jang Y., Park E., Choi D.	57216507520;57226416716;55839983000;57209346155;36806600800;56272556400;	FibVID: Comprehensive fake news diffusion dataset during the COVID-19 period	2021	Telematics and Informatics	64		101688				16	https://www.scopus.com/inward/record.uri?eid=2-s2.0-85111534009&doi=10.1016%2fj.tele.2021.101688&partnerID=40&md5=de6784f6f44d79ece7014b556c740ef6	Sungkyunkwan University, Seoul, 03063, South Korea; Raon Data, Seoul, 03073, South Korea; Incheon National University, Incheon, 22012, South Korea	Kim, J., Sungkyunkwan University, Seoul, 03063, South Korea, Raon Data, Seoul, 03073, South Korea; Aum, J., Sungkyunkwan University, Seoul, 03063, South Korea; Lee, S., Sungkyunkwan University, Seoul, 03063, South Korea; Jang, Y., Sungkyunkwan University, Seoul, 03063, South Korea; Park, E., Sungkyunkwan University, Seoul, 03063, South Korea, Raon Data, Seoul, 03073, South Korea; Choi, D., Incheo…	As the SARS-CoV-2 (COVID-19) pandemic has run rampant worldwide, the dissemination of misinformation has sown confusion on a global scale. Thus, understanding the propagation of fake news and implementing countermeasures has become exceedingly important to the well-being of society. To assist this cause, we produce a valuable dataset called FibVID (Fake news information-broadcasting dataset of CO…	COVID-19; Diffusion; Fact checking; Fake news	Computer networks; Exploratory analysis; Future applications; Global scale; News information; Propagation pattern; User information; Well being; Electrical engineering					Division of Human Resource Development, HRD: IITP-2020-0-01816; Ministry of Science, ICT and Future Planning, MSIP; National Research Foundation of Korea, NRF: NRF-2020R1C1C1004324; Institute for Information and Communications Technology Promotion, IITP	This research was supported by the MSIT (Ministry of Science and ICT), Korea, under the ICAN (ICT Challenge and Advanced Network of HRD) program (IITP-2020-0-01816) supervised by the IITP (Institute of Information & Communications Technology Planning & Evaluation). This work was supported by the National Research Foundation of Korea (NRF) grant funded by the Korea government (MSIT) (NRF-2020R1C1C…										Apuke, O.D., Omar, B., Fake news and covid-19: modelling the predictors of fake news sharing among social media users (2020) Telematics Inform., 56; Bakshy, E., Hofman, J.M., Mason, W.A., Watts, D.J., Everyone's an influencer: quantifying influence on twitter (2011) Proceedings of the fourth ACM international conference on Web search and data mining, pp. 65-74; Basile, V., Cauteruccio, F., Terrac…	Park, E.90310 International Hall, 25-2 Sungkyunkwan-ro, Jongno-gu, South Korea; email: eunilpark@skku.edu
506	10.1016/j.vaccine.2015.02.046	Chen B., Zhang J.M., Jiang Z., Shao J., Jiang T., Wang Z., Liu K., Tang S., Gu H., Jiang J.	55624413600;56563189100;56562108300;55414288400;56562271000;57219161291;55605065400;55449979900;56308332400;56027790300;	Media and public reactions toward vaccination during the 'hepatitis B vaccine crisis' in China	2015	Vaccine	33	15		1780	1785		39	https://www.scopus.com/inward/record.uri?eid=2-s2.0-84925259009&doi=10.1016%2fj.vaccine.2015.02.046&partnerID=40&md5=b728206883af6cf24e22145e96d44ead	Zhejiang Provincial Center for Disease Control and Prevention, Hangzhou, 310051, China; Department of Communication Arts, New York Institute of Technology, Old Westbury, NY 11568-8000, United States; College of Computer Science, Zhejiang University, Hangzhou, 310027, China	Chen, B., Zhejiang Provincial Center for Disease Control and Prevention, Hangzhou, 310051, China; Zhang, J.M., Department of Communication Arts, New York Institute of Technology, Old Westbury, NY 11568-8000, United States; Jiang, Z., Zhejiang Provincial Center for Disease Control and Prevention, Hangzhou, 310051, China; Shao, J., College of Computer Science, Zhejiang University, Hangzhou, 310027,…	Background: Public disputations affected vaccine confidence and vaccine rates particularly when adverse events occur. The vigorous development of Internet in China provides an opportunity to observe public reaction and sentiment toward vaccination when Kangtai Hepatitis B vaccine crisis happened and evolved to a widespread debate on the internet from December 12, 2013 to January 3, 2014. Methods:…	Crisis; Hepatitis B vaccine; Internet; Media and public reactions	hepatitis B vaccine; hepatitis B vaccine; Article; child death; health care policy; health survey; hepatitis B; human; Internet; priority journal; public opinion; social media; vaccination; China; infant; Internet; interpersonal communication; mass medium; psychology; time; vaccination; China; Communication; Hepatitis B Vaccines; Humans; Infant; Internet; Mass Media; Public Opinion; Time Factors;…		Hepatitis B Vaccines			2011R50021	This study was supported by Zhejiang Leading Team of Science and Technology Innovation ( 2011R50021 ). We would like to thank Ying Peng and Renjie Zhang from the Zhejiang Provincial Centers for Disease Control and Prevention for the data sorting.										Andre, F.E., Booy, R., Bock, H.L., Clemens, J., Datta, S.K., Vaccination greatly reduces disease, disability, death and inequity worldwide (2008) Bull World Health Organ, 86 (2), pp. 140-146; Larson, H.J., Cooper, L.Z., Eskola, J., Katz, S.L., Ratzan, S., Addressing the vaccine confidence gap (2011) Lancet, 378 (9790), pp. 526-535; Autran, B., Asturias, E.J., Evans, S., Hartigan-Go, K., Hussey, G…	Jiang, J.; Zhejiang Provincial Center for Disease Control and PreventionChina			Elsevier Ltd					0264410X		VACCD	25731787	English	Vaccine
501	10.1016/j.vaccine.2017.07.029	Aquino F., Donzelli G., De Franco E., Privitera G., Lopalco P.L., Carducci A.	57189103838;56364556800;57189304911;57192590932;23992957700;8424046300;	The web and public confidence in MMR vaccination in Italy	2017	Vaccine	35	35		4494	4498		77	https://www.scopus.com/inward/record.uri?eid=2-s2.0-85025449892&doi=10.1016%2fj.vaccine.2017.07.029&partnerID=40&md5=8d06b6c25add17abebc49338ccf46702	Department of Translational Research, N.T.M.S. – University of Pisa, Via Savi 10, Pisa, 56126, Italy; Department of Biology – University of Pisa, Via S. Zeno 35, Pisa, 56127, Italy; Division of Public Health and Nutrition – Area of Pisa, Azienda USL Toscana Nord Ovest, Galleria Gerace 14, Pisa, 56124, Italy	Aquino, F., Department of Translational Research, N.T.M.S. – University of Pisa, Via Savi 10, Pisa, 56126, Italy; Donzelli, G., Department of Biology – University of Pisa, Via S. Zeno 35, Pisa, 56127, Italy; De Franco, E., Division of Public Health and Nutrition – Area of Pisa, Azienda USL Toscana Nord Ovest, Galleria Gerace 14, Pisa, 56124, Italy; Privitera, G., Department of Translational Resea…	Measles, mumps and rubella (MMR) vaccination coverage in Italy has been decreasing starting from 2012 and, at the present, none of the Italian regions has achieved the goal of 95% coverage target. A decision of the Court of Justice of Rimini in March 2012 that awarded vaccine-injury compensation for a case of autism has been indicated as a probable trigger event leading to a reduction of vaccine …	MMR vaccine; Social media; Vaccination coverage; Vaccine hesitancy	measles mumps rubella vaccine; Article; controlled study; correlation analysis; human; information; Internet; Italy; priority journal; qualitative research; quantitative study; social media; social network; vaccination; autism; Internet; mass medium; measles; mumps; psychology; public opinion; rubella; vaccination; vaccination coverage; vaccination refusal; Autistic Disorder; Humans; Internet; It…		Measles-Mumps-Rubella Vaccine														(2017), http://www.cdc.gov/vaccinesafety/vaccines/mmr-vaccine.html, $Vaccine Safety. Available from: [accessed 06.02.17]; http://www.nhs.uk/conditions/vaccinations/pages/mmr-vaccine.asp, MMR vaccine.; [accessed 06.02.17]; (2012), http://apps.who.int/iris/bitstream/10665/44855/1/9789241503396_eng.pdf, Global Measles and Rubella Strategic plan 2012–2020, WHO 2012.; [accessed 06.02.17]; (2016), http…	Lopalco, P.L.; Department of Translational Research, Via Savi 10, Italy; email: pierluigi.lopalco@unipi.it			Elsevier Ltd					0264410X		VACCD	28736200	English	Vaccine
451	10.1016/j.vaccine.2019.07.067	Chen X.-X., Wagner A.L., Zheng X.-B., Xie J.-Y., Boulton M.L., Chen K.-Y., Ren H., Lu Y.-H.	57204966982;56178049300;56580828100;57210748620;7103141392;57210750003;57199811810;36028373500;	Hepatitis E vaccine in China: Public health professional perspectives on vaccine promotion and strategies for control	2019	Vaccine	37	43		6566	6572		5	https://www.scopus.com/inward/record.uri?eid=2-s2.0-85071358952&doi=10.1016%2fj.vaccine.2019.07.067&partnerID=40&md5=9061c154ec071ef010f1abd106c2c38d	Department of Epidemiology, Key Laboratory of Public Health Safety (Ministry of Education), Fudan University School of Public HealthShanghai 200032, China; Department of Epidemiology, School of Public Health, University of Michigan, 1415 Washington Heights, Ann Arbor, MI 48109, United States; Department of Internal Medicine, Division of Infectious Disease, University of Michigan Medical School, 1…	Chen, X.-X., Department of Epidemiology, Key Laboratory of Public Health Safety (Ministry of Education), Fudan University School of Public HealthShanghai 200032, China; Wagner, A.L., Department of Epidemiology, School of Public Health, University of Michigan, 1415 Washington Heights, Ann Arbor, MI 48109, United States; Zheng, X.-B., Department of Epidemiology, Key Laboratory of Public Health Safe…	Background: A hepatitis E (HepE) vaccine was developed and released in China in 2011. Uptake is currently very limited. The aims of this study were to characterize what public health professionals thought about promoting the HepE vaccine in Shanghai, China, and to develop realistic goals for the HepE vaccine based on this information. Methods: Public health professionals from Shanghai and other j…	China; Hepatitis E; Qualitative research; Stakeholders analysis; Vaccination introduction	hepatitis E vaccine; hepatitis vaccine; Article; China; controlled study; drug marketing; health education; health personnel attitude; health promotion; hepatitis E; human; infection control; infection prevention; information dissemination; interview; priority journal; private sector; public sector; social media; health care personnel; hepatitis E; hospital; preventive health service; questionnai…		Viral Hepatitis Vaccines			81370081; 2018-40117; University of Michigan, U-M; Shanghai Municipal Health and Family Planning Commission	Research reported in this publication was supported by a Fulbright Fellowship (ALW) , by an award through the University of Michigan Office of Global Public Health (JYX) , by a grant from Shanghai Municipal Health Commission (grant # 2018-40117 , HR), and through the China National Natural Science Funds (grant # 81370081 , YHL). The content is solely the responsibility of the authors and does not…	We appreciate the work of the vaccination providers who administer the hepatitis E vaccine. Research reported in this publication was supported by a Fulbright Fellowship (ALW), by an award through the University of Michigan Office of Global Public Health (JYX), by a grant from Shanghai Municipal Health Commission (grant #2018-40117, HR), and through the China National Natural Science Funds (grant…									Wu, X., Chen, P., Lin, H., Hao, X., Liang, Z., Hepatitis E virus: Current epidemiology and vaccine (2016) Hum Vaccin Immunother, 12, pp. 2603-2610; https://www.niaid.nih.gov/research/emerging-infectious-diseases-pathogens, The National Institute of Allergy and Infectious Diseases. NIAID emerging infectious diseases/pathogens; 2018 <> [accessed February 8, 2019]; Emerson, S.U., Purcell, R.H., Hepa…	Lu, Y.-H.; Department of Epidemiology, Fosun Tower Room 513, 138 Yi Xue Yuan Road, China; email: luyihan@fudan.edu.cn			Elsevier Ltd					0264410X		VACCD	31353258	English	Vaccine
426	10.1016/j.vaccine.2019.10.066	Jamison A.M., Broniatowski D.A., Dredze M., Wood-Doughty Z., Khan D., Quinn S.C.	57044462900;15080660400;14041686400;57194721673;57211922465;7101678840;	Vaccine-related advertising in the Facebook Ad Archive	2020	Vaccine	38	3		512	520		45	https://www.scopus.com/inward/record.uri?eid=2-s2.0-85075384367&doi=10.1016%2fj.vaccine.2019.10.066&partnerID=40&md5=8e3323c18af6eeb43e95183a3432cc9b	Center for Health Equity, 3302 School of Public Health Building, 4200 Valley Drive, University of Maryland, College Park, MD, United States; Department of Engineering Management & Systems Engineering, School of Engineering & Applied Sciences, George Washington University, Washington DC, United States; Computer Science Department, Johns Hopkins University, Baltimore, MD, United States; Department …	Jamison, A.M., Center for Health Equity, 3302 School of Public Health Building, 4200 Valley Drive, University of Maryland, College Park, MD, United States; Broniatowski, D.A., Department of Engineering Management & Systems Engineering, School of Engineering & Applied Sciences, George Washington University, Washington DC, United States; Dredze, M., Computer Science Department, Johns Hopkins Univer…	Background: In 2018, Facebook introduced Ad Archive as a platform to improve transparency in advertisements related to politics and “issues of national importance.” Vaccine-related Facebook advertising is publicly available for the first time. After measles outbreaks in the US brought renewed attention to the possible role of Facebook advertising in the spread of vaccine-related misinformation, F…	Advertising; Facebook; Misinformation; Social Media; Transparency; Vaccine Hesitancy	vaccine; vaccine; adult; age distribution; anti-vaccination movement; Article; female; government regulation; health care policy; health hazard; health impact assessment; health promotion; human; information center; male; middle aged; misinformation; political participation; preventive health service; priority journal; public health message; sex ratio; social media; thematic analysis; vaccination…		Vaccines			National Institutes of Health, NIH; National Institute of General Medical Sciences, NIGMS: R01GM114771	This research was supported by the National Institute of General Medical Sciences, National Institutes of Health (NIH; award 5R01GM114771). The content is solely the responsibility of the authors and does not necessarily represent the official views of NIH.										(2019), https://newsroom.fb.com/company-info/, Facebook Newsroom. Published 2019. Accessed May 16; Matsa, K.E., Shearer, E., (2019), https://www.journalism.org/2018/09/10/news-use-across-social-media-platforms-2018/, News Use Across Social Media Platforms 2018. Pew Research Center; 2018. Accessed March 14; Shearer, E., (2019), https://www.pewresearch.org/fact-tank/2018/12/10/social-media-outpaces…	Jamison, A.M.; Maryland Center for Health Equity, United States; email: ajam1@umd.edu			Elsevier Ltd					0264410X		VACCD	31732327	English	Vaccine
170	10.1016/j.vaccine.2021.11.052	Lentzen M.-P., Huebenthal V., Kaiser R., Kreppel M., Zoeller J.E., Zirk M.	57195678474;57367121000;57224206415;35788003300;36893230800;56915946200;	A retrospective analysis of social media posts pertaining to COVID-19 vaccination side effects	2022	Vaccine	40	1		43	51		15	https://www.scopus.com/inward/record.uri?eid=2-s2.0-85120857141&doi=10.1016%2fj.vaccine.2021.11.052&partnerID=40&md5=c3f7c898373630a6020a167a09fa236d	Department for Oral and Craniomaxillofacial and Plastic Surgery, University Hospital Cologne and Faculty of Medicine, University of Cologne, Germany; Department for Virology, University Hospital Cologne and Faculty of Medicine, University of Cologne, Germany	Lentzen, M.-P., Department for Oral and Craniomaxillofacial and Plastic Surgery, University Hospital Cologne and Faculty of Medicine, University of Cologne, Germany; Huebenthal, V., Department for Oral and Craniomaxillofacial and Plastic Surgery, University Hospital Cologne and Faculty of Medicine, University of Cologne, Germany; Kaiser, R., Department for Virology, University Hospital Cologne an…	Objectives: With an uprising influence of social media platforms like Twitter and Instagram a multitude of worldwide accessible information is available. Since the beginning of COVID-19 pandemic the exchange of medical information about several topics related to this infectious disease and its vaccination has increased rapidly. The purpose of this investigation was to assess the content associate…	Adverse effects; COVID-19; Misinformation; Social media; Vaccination	comirnaty; elasomeran; SARS-CoV-2 vaccine; vaxzevria; academic achievement; Article; coronavirus disease 2019; disease severity; drug hypersensitivity; drug safety; educational status; English (language); fatigue; female; general practitioner; headache; health education; human; injection site swelling; male; medical information; pain; pandemic; retrospective study; social media; reproducibility; …		comirnaty, 2417899-77-3; elasomeran, 2430046-03-8, 2457298-05-2; vaxzevria, 2420395-83-9; COVID-19 Vaccines				No. All the authors have made substantial contributions to the final version of the submitted manuscript. Max-Philipp Lentzen designed the study, performed data acquisition, analyzed and interpreted the data, drafted the manuscript and critically reviewed the manuscript. Viola Huebenthal performed data acquisition. Rolf Kaiser, Matthias Kreppel and Matthias Zirk analyzed and interpreted the data,…										Huang, C., Wang, Y., Li, X., Ren, L., Zhao, J., Hu, Y.I., Clinical features of patients infected with 2019 novel coronavirus in Wuhan (2020) China Lancet, 395 (10223), pp. 497-506; Harrison, A.G., Lin, T., Wang, P., Mechanisms of SARS-CoV-2 Transmission and Pathogenesis (2020) Trends Immunol, 41 (12), pp. 1100-1115; Zhou, P., Yang, X.-L., Wang, X.-G., Hu, B., Zhang, L., Zhang, W., A pneumonia out…	Lentzen, M.-P.; Department for Oral and Craniomaxillofacial and Plastic Surgery, Germany			Elsevier Ltd					0264410X		VACCD	34857421	English	Vaccine
144	10.1016/j.xfre.2021.12.005	Verma K., Sagun B.K., Rasouli M.A., Duke C.M.	57248711900;57388413900;57203759625;57248712000;	Social media engagement with transgender fertility content	2022	F and S Reports	3	2		100	105			https://www.scopus.com/inward/record.uri?eid=2-s2.0-85123882276&doi=10.1016%2fj.xfre.2021.12.005&partnerID=40&md5=be3e877cb77b3221081c217d74039158	Department of Obstetrics and Gynecology, Kirk Kerkorian School of Medicine at UNLV, Las Vegas, Nevada; Nevada Fertility Institute, Las Vegas, Nevada	Verma, K., Department of Obstetrics and Gynecology, Kirk Kerkorian School of Medicine at UNLV, Las Vegas, Nevada; Sagun, B.K., Nevada Fertility Institute, Las Vegas, Nevada; Rasouli, M.A., Department of Obstetrics and Gynecology, Kirk Kerkorian School of Medicine at UNLV, Las Vegas, Nevada; Duke, C.M., Department of Obstetrics and Gynecology, Kirk Kerkorian School of Medicine at UNLV, Las Vegas, …	Objective: To identify transgender fertility content with the highest online engagement on social media, determine its accuracy and quality, and see how this has changed over a 2-year period. Design: BuzzSumo, a content research tool, was used to identify the top 10 article links related to transgender fertility most interacted with on the social media platforms of Facebook, Twitter, Pinterest, a…	fertility; internet; LGBT; social media; Transgender																	Moorhead, S.A., Hazlett, D.E., Harrison, L., Carroll, J.K., Irwin, A., Hoving, C., A new dimension of health care: systematic review of the uses, benefits, and limitations of social media for health communication (2013) J Med Internet Res, 15; Health care for transgender and gender diverse individuals https://www.acog.org/clinical/clinical-guidance/committee-opinion/articles/2021/03/health-care-f…	Verma, K.; Department of Obstetrics and Gynecology, 1701 W Charleston Blvd., Ste. 29; email: kajal.verma@unlv.edu			Elsevier Inc.					26663341				English	Rep.
437	10.1017/dmp.2020.347	Pascual-Ferrá P., Alperstein N., Barnett D.J.	55329429100;6506166520;8339795200;	Social Network Analysis of COVID-19 Public Discourse on Twitter: Implications for Risk Communication	2020	Disaster Medicine and Public Health Preparedness							24	https://www.scopus.com/inward/record.uri?eid=2-s2.0-85092533693&doi=10.1017%2fdmp.2020.347&partnerID=40&md5=9bbbfaf4a9a9e3d5a7344a523c53986d	Communication Department, Loyola University Maryland, United States; Department of Environmental Health and Engineering, Johns Hopkins Bloomberg School of Public Health	Pascual-Ferrá, P., Communication Department, Loyola University Maryland, United States; Alperstein, N., Communication Department, Loyola University Maryland, United States; Barnett, D.J., Department of Environmental Health and Engineering, Johns Hopkins Bloomberg School of Public Health	ObjectiveThe purpose of this study was to demonstrate the use of social network analysis to understand public discourse on Twitter around the novel coronavirus pandemic (COVID-19). We examined different network properties that might affect the successful dissemination by and adoption of public health messages from public health officials and health agencies.MethodsWe focused on conversations on T…	COVID-19; risk communication; social media; social network analysis; World Health Organization (WHO)	epidemiology; human; interpersonal communication; pandemic; social media; Communication; COVID-19; Humans; Pandemics; Social Media; Social Network Analysis																https://www.hsdl.org/?view&did=440159, U.S. Department of Health and Human Services. Communicating in a Crisis: Risk Communication Guidelines for Public Officials. Washington, DC: U.S. Department of Health . Accessed March 5, 2020.and Human Services, 2002; Schiavo, R., Health Communication: From Theory to Practice (2nd Edition), , San Francisco (CA): Jossey-Bass; 2014; https://www.who.int/risk-co…	Pascual-Ferrá, P.4501 N. Charles St., United States; email: ppascualferra@loyola.edu			Cambridge University Press					19357893			32907685	English	Disaster Med. Public Health Preparedness
471	10.1038/s41415-019-0079-z	Dias da Silva M.A., Walmsley A.D.	24758105400;57200804291;	Fake news and dental education	2019	British Dental Journal	226	6		397	399		10	https://www.scopus.com/inward/record.uri?eid=2-s2.0-85063389885&doi=10.1038%2fs41415-019-0079-z&partnerID=40&md5=72abeb6988b78f57b857c4b653204220	University of Birmingham, School of Dentistry, 5 Mill Pool Way, Edgbaston, Birmingham, B5 7EG, United Kingdom; University of Birmingham, School of Dentistry, 5 Mill Pool Way, Edgbaston, Birmingham, B5 7EG, United Kingdom	Dias da Silva, M.A., University of Birmingham, School of Dentistry, 5 Mill Pool Way, Edgbaston, Birmingham, B5 7EG, United Kingdom; Walmsley, A.D., University of Birmingham, School of Dentistry, 5 Mill Pool Way, Edgbaston, Birmingham, B5 7EG, United Kingdom	Fake news is used to spread disinformation on many subjects with the aim of distorting the truth. There has been a rise of fake news stories in dentistry such as homemade whitening products and misinformed information on how to strengthen your teeth. Such stories populate YouTube and other social media. Evidence-based dentistry does not provide all the answers, so patients and health professions …		adult; article; dental education; dentistry; human; occupation; social media; tooth; dental education; evidence based dentistry; social media; Dentistry; Education, Dental; Evidence-Based Dentistry; Humans; Social Media					Horizon 2020 Framework Programme, H2020: 748609	Acknowledgements iTh s manuscript is part of the C2Learn project that has received funding from the European Union’s Horizon 2020 research and innovation programme under the Marie Sklodowska-Curie grant agreement No 748609.										Lennon, J., McCartney, P., A day in a life (1967) Parlophone/Capitol; (2017) What is 2017'S Word of the Year?, , https://www.bbc.co.uk/news/uk-41838386, accessed March 2019; Wardle, C., (2017) Fake News. It's Complicated, , https://medium.com/1st-draft/fake-news-its-complicated-d0f773766c79, accessed March 2019; High level Group on fake news and online disinformation (2018) A Multi-Dimensional Ap…	Dias da Silva, M.A.; University of Birmingham, 5 Mill Pool Way, Edgbaston, United Kingdom; email: M.A.DiasdaSilva@bham.ac.uk			Nature Publishing Group					00070610			30903059	English	Brit. Dent. J.
74	10.1038/s41598-022-05359-9	Ruan T., Kong Q., McBride S.K., Sethjiwala A., Lv Q.	57224616442;56890467300;56406138400;57437195700;6602093040;	Cross-platform analysis of public responses to the 2019 Ridgecrest earthquake sequence on Twitter and Reddit	2022	Scientific Reports	12	1	1634				8	https://www.scopus.com/inward/record.uri?eid=2-s2.0-85123942613&doi=10.1038%2fs41598-022-05359-9&partnerID=40&md5=de8f6d12d1e148451d84dbe3b707b620	Department of Computer Science, University of Colorado Boulder, 430 UCB, Boulder, CO 80309, United States; Lawrence Livermore National Laboratory, 7000 East Ave, Livermore, CA 94550, United States; U.S. Geological Survey, 345 Middlefield Road, MS 977, Menlo Park, CA 94025, United States	Ruan, T., Department of Computer Science, University of Colorado Boulder, 430 UCB, Boulder, CO 80309, United States; Kong, Q., Lawrence Livermore National Laboratory, 7000 East Ave, Livermore, CA 94550, United States; McBride, S.K., U.S. Geological Survey, 345 Middlefield Road, MS 977, Menlo Park, CA 94025, United States; Sethjiwala, A., Department of Computer Science, University of Colorado Boul…	Online social networks (OSNs) have become a powerful tool to study collective human responses to extreme events such as earthquakes. Most previous research concentrated on a single platform and utilized users’ behaviors on a single platform to study people’s general responses. In this study, we explore the characteristics of people’s behaviors on different OSNs and conduct a cross-platform analys…		article; disaster; earthquake; human; human experiment; misinformation; online social network; sense of self; social media					U.S. Department of Energy, USDOE; Lawrence Livermore National Laboratory, LLNL: DE-AC52-07NA27344	Any use of trade, firm, or product names is for descriptive purposes only and does not imply endorsement by the U.S. Government. We thank our anonymous reviewers and the internal reviewer at the U.S. Geological Survey. Qingkai Kong’s work was performed under the auspices of the U.S. Department of Energy by Lawrence Livermore National Laboratory under Contract Number DE-AC52-07NA27344. This is LLN…										Saroj, A., Pal, S., Use of social media in crisis management: A survey (2020) Int. J. Disaster Risk Reduct., 48. , https://doi.org/10.1016/j.ijdrr.2020.101584; Tang, J., Yang, S., Wang, W., Social media-based disaster research: Development, trends, and obstacles (2021) Int. J. Disaster Risk Reduct., , https://doi.org/10.1016/j.ijdrr.2021.102095; Lachlan, K.A., Spence, P.R., Lin, X., Greco, M.D., …	Ruan, T.; Department of Computer Science, 430 UCB, United States; email: tao.ruan@colorado.edu
73	10.1038/s41598-022-09656-1	Galbraith E., Li J., Rio-Vilas V.J.D., Convertino M.	57339396500;57564438600;57563421000;57203266050;	In.To. COVID-19 socio-epidemiological co-causality	2022	Scientific Reports	12	1	5831				1	https://www.scopus.com/inward/record.uri?eid=2-s2.0-85127727046&doi=10.1038%2fs41598-022-09656-1&partnerID=40&md5=e7e91655db67ab4833551ecc095eed79	Nexus Group, Faculty and Graduate School of Information Science and Technology, Hokkaido University, Sapporo, Japan; Informatics Institute, University of Amsterdam, Amsterdam, Netherlands; SEARO, World Health Organization, New Delhi, India; fuTuRE EcoSystems Lab, Institute of Environment and Ecology, Tsinghua SIGS, Tsinghua University, Shenzhen, China; Tsinghua Shenzhen International Graduate Sch…	Galbraith, E., Nexus Group, Faculty and Graduate School of Information Science and Technology, Hokkaido University, Sapporo, Japan; Li, J., Nexus Group, Faculty and Graduate School of Information Science and Technology, Hokkaido University, Sapporo, Japan, Informatics Institute, University of Amsterdam, Amsterdam, Netherlands; Rio-Vilas, V.J.D., SEARO, World Health Organization, New Delhi, India;…	Social media can forecast disease dynamics, but infoveillance remains focused on infection spread, with little consideration of media content reliability and its relationship to behavior-driven epidemiological outcomes. Sentiment-encoded social media indicators have been poorly developed for expressed text to forecast healthcare pressure and infer population risk-perception patterns. Here we intr…		epidemiology; human; interpersonal communication; reproducibility; social media; Communication; COVID-19; Humans; Reproducibility of Results; SARS-CoV-2; Social Media					World Health Organization, WHO: 2020/1015441-0; Shenzhen Government; Ministry of Education, Culture, Sports, Science and Technology, MEXT; Hokkaido University, HU	All authors acknowledge the collaboration and support from SEARO/WHO (project number 2020/1015441-0). E.G. acknowledges the Ministry of Education, Culture, Sports, Science and Technology (MEXT) for this PhD fellowship. M.C. acknowledges the funding from the FY2020 SOUSEI Support Program and Award for Young Researchers (awarded by the Executive Office for Research Strategy to the Top 20 scientists…										Dodds, P.S., Harris, K.D., Kloumann, I.M., Bliss, C.A., Danforth, C.M., Temporal patterns of happiness and information in a global social network: Hedonometrics and twitter (2011) PLoS ONE, 6 (12). , COI: 1:CAS:528:DC%2BC3MXhs1Khu7vL, PID: 22163266; Gallotti, R., Valle, F., Castaldo, N., Sacco, P., de Domenico, M., Assessing the risks of “infodemics” in response to COVID-19 epidemics (2020) Arxiv…	Convertino, M.; Tsinghua Shenzhen International Graduate School, Tsinghua Park, Nanshan District, China; email: matteo@sz.tsinghua.edu.cn			Nature Research					20452322			35388071	English	Sci. Rep.
488	10.1044/2018_AJA-18-0033	Deshpande A.K., Deshpande S.B., O’Brien C.	56591639700;57193519085;57205544499;	A study of social media utilization by individuals with tinnitus	2018	American Journal of Audiology	27	4		559	569		17	https://www.scopus.com/inward/record.uri?eid=2-s2.0-85060477895&doi=10.1044%2f2018_AJA-18-0033&partnerID=40&md5=35efad777dffcf08bd659584aac9f27c	The Hear-Ring Lab, Department of Speech-Language-Hearing Sciences, Hofstra University, Hempstead, NY, United States; Department of Communication Sciences and Disorders, St. John’s University, Queens, NY, United States; Long Island Doctor of Audiology (Au.D.) ConsortiumNY, United States	Deshpande, A.K., The Hear-Ring Lab, Department of Speech-Language-Hearing Sciences, Hofstra University, Hempstead, NY, United States, Long Island Doctor of Audiology (Au.D.) ConsortiumNY, United States; Deshpande, S.B., Department of Communication Sciences and Disorders, St. John’s University, Queens, NY, United States, Long Island Doctor of Audiology (Au.D.) ConsortiumNY, United States; O’Brien,…	Purpose: As more people experience tinnitus, social awareness of tinnitus has consequently increased, due in part to the Internet. Social media platforms are being used increasingly by patients to seek health-related information for various conditions including tinnitus. These online platforms may be used to seek guidance from and share experiences with individuals suffering from a similar disord…		awareness; consumer health information; human; information seeking; Internet; social media; social support; statistics and numerical data; tinnitus; Awareness; Consumer Health Information; Humans; Information Seeking Behavior; Internet; Social Media; Social Support; Tinnitus					American Academy of Audiology	Portions of this work were presented at the American Academy of Audiology Conference, Nashville, TN, in April 2018.										Alotaibi, N.M., Samuel, N., Wang, J., Ahuja, C.S., Guha, D., Ibrahim, G.M., Macdonald, R.L., The use of social media communications in brain aneurysms and subarachnoid hemorrhage: A mixed method analysis (2017) World Neurosurgery, 98, pp. 456-462; Beck, D.L., Tinnitus issues and answers for consumers (2017) Hearing Loss Magazine, 38 (2), pp. 28-32; Bessi, A., On the statistical properties of vira…	Deshpande, A.K.; The Hear-Ring Lab, United States; email: aniruddha.deshpande@hofstra.edu			American Speech-Language-Hearing Association					10590889		AJALF	30458469	English	Am. J. Audiol.
316	10.1049/ise2.12021	Albahar M.	57192877385;	A hybrid model for fake news detection: Leveraging news content and user comments in fake news	2021	IET Information Security	15	2		169	177		13	https://www.scopus.com/inward/record.uri?eid=2-s2.0-85109031441&doi=10.1049%2fise2.12021&partnerID=40&md5=2e23be555531b526b1b5016ace016fc9	Department of Computer Science, Umm Al Qura University, Mecca, Saudi Arabia	Albahar, M., Department of Computer Science, Umm Al Qura University, Mecca, Saudi Arabia	Nowadays, social media platforms such as Twitter have become a popular medium for people to spread and consume news because of their easy access and the rapid proliferation of news. However, the credibility of the news posted on these platforms has become a significant issue. In other words, written news that contains inaccurate information aiming to mislead readers has been rapidly disseminated …		Social networking (online); Support vector machines; Hybrid model; Inaccurate information; Numerical features; Radial basis function kernels; Recurrent neural network (RNN); Social media platforms; State-of-the-art methods; Textual data; Recurrent neural networks																Allcott, H., Gentzkow, M., Social media and fake news in the 2016 election (2017) J. Econ. Perspect, 31, pp. 211-236; Zhang, Y., Rumour and authoritative information propagation model considering super spreading in complex social networks (2018) Phys. Stat. Mech. Appl., 506, pp. 395-411; Girgis, S., Amer, E., Gadallah, M., Deep learning algorithms for detecting fake news in online text (2018) 13t…	Albahar, M.; Department of Computer Science, Saudi Arabia; email: mabahar@uqu.edu.sa			John Wiley and Sons Inc					17518709				English	IET Inf. Secur.
481	10.1055/s-0039-1693033	Mehta N., Gupta A., Nissan M.	57210900112;57191619213;57194459084;	All i Have Learned, i Have Learned from Google: Why Today's Facial Rejuvenation Patients are Prone to Misinformation, and the Steps We can take to Contend with Unreliable Information	2019	Facial Plastic Surgery	35	4		387	392		5	https://www.scopus.com/inward/record.uri?eid=2-s2.0-85071787925&doi=10.1055%2fs-0039-1693033&partnerID=40&md5=3528f759a7fe37c4d4efb9d224064855	Department of Otolaryngology-Head and Neck Surgery, Wayne State University School of Medicine, 5E UHC 4201 St Antoine, Detroit, MI 48201, United States; Department of Otolaryngology-Head and Neck Surgery, NYU Langone Health, New York, United States; Department of Otolaryngology-Head and Neck Surgery, Wayne State University School of Medicine, Detroit, MI, United States	Mehta, N., Department of Otolaryngology-Head and Neck Surgery, Wayne State University School of Medicine, 5E UHC 4201 St Antoine, Detroit, MI 48201, United States; Gupta, A., Department of Otolaryngology-Head and Neck Surgery, NYU Langone Health, New York, United States; Nissan, M., Department of Otolaryngology-Head and Neck Surgery, Wayne State University School of Medicine, Detroit, MI, United …	A growing number of patients are seeking answers for their health concerns online. This study assesses the reliability, quality, and readability of online materials patients have access to through the Internet and evaluates the social media presence of information providers. An online search was conducted for facial rejuvenation by utilizing three ubiquitously used web search engines: Google, Bin…	DISCERN; facial rejuvenation; information; online health; patient education	comprehension; consumer health information; human; Internet; reading; rejuvenation; reproducibility; search engine; Comprehension; Consumer Health Information; Humans; Internet; Reading; Rejuvenation; Reproducibility of Results; Search Engine																Countries with the Highest Number of Internet Users As of June 2017, , https://www.statista.com/statistics/262966/number-of-internet-users-in-selected-countries/, Statista. Statista Web site. Available at: Accessed October, 2018; (2012) Computer and Internet Access in the United States, , Thom File. Suitland, MD United States Census Bureau; Pass, J.H., Patel, A.H., Stuart, S., Barnacle, A.M., Pat…	Mehta, N.; Department of Otolaryngology-Head and Neck Surgery, 5E UHC 4201 St Antoine, United States; email: nkmehta@med.wayne.edu			Thieme Medical Publishers, Inc.					07366825		FPSUE	31412380	English	Facial Plast. Surg.
491	10.1057/s41271-018-0131-2	Al Khaja K.A.J., AlKhaja A.K., Sequeira R.P.	7801495386;54896365200;7005141860;	Drug information, misinformation, and disinformation on social media: a content analysis study	2018	Journal of Public Health Policy	39	3		343	357		39	https://www.scopus.com/inward/record.uri?eid=2-s2.0-85047304648&doi=10.1057%2fs41271-018-0131-2&partnerID=40&md5=a874d7a0e9f221f8daf12cf1dda38ef0	Department of Pharmacology & Therapeutics, College of Medicine & Medical Sciences, Arabian Gulf University, P.O. Box 22979, Manama, Bahrain; Qatar Foundation, Doha, Qatar	Al Khaja, K.A.J., Department of Pharmacology & Therapeutics, College of Medicine & Medical Sciences, Arabian Gulf University, P.O. Box 22979, Manama, Bahrain; AlKhaja, A.K., Qatar Foundation, Doha, Qatar; Sequeira, R.P., Department of Pharmacology & Therapeutics, College of Medicine & Medical Sciences, Arabian Gulf University, P.O. Box 22979, Manama, Bahrain	Dissemination of misleading drug information through social media can be detrimental to the health of the public. This study, carried out in Bahrain, evaluated the truthfulness of 22 social media claims about drugs (72.7%), dietary supplements (22.7%), and toxic bisphenol-A (4.5%). They circulated on WhatsApp platform, as case studies. We categorized claims as objectively true, false, or potentia…	Bahrain; Drug-related claims; Evidence base; Independent third-party misinformation; Public; Social media; User-generated content	drug; Bahrain; consumer health information; deception; human; information dissemination; social media; statistics and numerical data; Bahrain; Consumer Health Information; Deception; Humans; Information Dissemination; Pharmaceutical Preparations; Social Media		Pharmaceutical Preparations														Kaplan, A.M., Haenlein, M., Users of the world, unite! The challenges and opportunities of social media (2010) Bus Horiz, 53, pp. 59-68; Kaplan, A.M., Haenlein, M., Social media: back to the roots and back to the future (2012) J Systems Inform., 14, pp. 101-104; von Muhlen, M., Ohno-Machado, L., Reviewing social media use by clinicians (2012) J Am Med Inform Assoc; Ventola, C.L., Social media and…	Al Khaja, K.A.J.; Department of Pharmacology & Therapeutics, P.O. Box 22979, Bahrain; email: khlidj@agu.edu.bh			Palgrave Macmillan Ltd.					01975897		JPPOD	29795521	English	J. Public Health Policy
9	10.1057/s41311-022-00396-7	Albertus R.W., Makoza F.	57148608600;55037374900;	Habermasian analysis of reports on Presidential tweets influencing politics in the USA	2023	International Politics	60	2		330	349		1	https://www.scopus.com/inward/record.uri?eid=2-s2.0-85131081432&doi=10.1057%2fs41311-022-00396-7&partnerID=40&md5=560cb9c0de9abc8b96f747ef5982c6ba	Graduate School of Business, Commerce, University of Cape Town, 9 Portswoord Road, Cape Town, 8001, South Africa	Albertus, R.W., Graduate School of Business, Commerce, University of Cape Town, 9 Portswoord Road, Cape Town, 8001, South Africa; Makoza, F., Graduate School of Business, Commerce, University of Cape Town, 9 Portswoord Road, Cape Town, 8001, South Africa	Over the last decade, there has been rapid growth in instant messaging platforms, e.g. WhatsApp, Twitter and Instagram. Academic research on the use of instant messaging platforms is growing, but few studies have looked at the influence instant messaging could have on politics and the impact on world peace. Drawing on the Theory of Communication Action, this paper interrogated the discourses of u…	Discourse; Social media; Theory of Communicative Action; Twitter; USA																	Ahuja, V., Shakeel, M., Twitter presence of jet airways-deriving customer insights using netnography and word clouds (2017) Procedia Computer Science, 122, pp. 17-24; Aizenkot, D., Kashy-Rosenbaum, G., Cyberbullying in WhatsApp classmates’ groups: Evaluation of an intervention program implemented in Israeli elementary and middle schools (2018) New Media & Society, 20 (12), pp. 4709-4727; Andrews,…	Albertus, R.W.; Graduate School of Business, 9 Portswoord Road, South Africa; email: rene.albertus@uct.ac.za			Palgrave Macmillan					13845748				English	Int. Polit.
375	10.1057/s41599-020-0452-1	Berriche M., Altay S.	57216585084;57215824354;	Internet users engage more with phatic posts than with health misinformation on Facebook	2020	Palgrave Communications	6	1	71				28	https://www.scopus.com/inward/record.uri?eid=2-s2.0-85083965254&doi=10.1057%2fs41599-020-0452-1&partnerID=40&md5=7c54bf6086d2d54afce5e32e4d6e78de	médialab Sciences Po, Center for Research and Interdisciplinarity, Descartes University, Paris, France; Institut Jean Nicod, Département d’études cognitives, ENS, EHESS, PSL University, CNRS, Paris, France	Berriche, M., médialab Sciences Po, Center for Research and Interdisciplinarity, Descartes University, Paris, France; Altay, S., Institut Jean Nicod, Département d’études cognitives, ENS, EHESS, PSL University, CNRS, Paris, France	Social media like Facebook are harshly criticized for the propagation of health misinformation. Yet, little research has provided in-depth analysis of real-world data to measure the extent to which Internet users engage with it. This article examines 6.5 million interactions generated by 500 posts on an emblematic case of online health misinformation: the Facebook page Santé + Mag, which generate…																		Acerbi, A., A cultural evolution approach to digital media (2016) Front Hum Neurosci, 10, p. 636; Acerbi, A., Cognitive attraction and online misinformation (2019) Palgrave Commun, 5 (1), pp. 1-7; Acerbi, A., (2020) Cultural evolution in the digital age, , Oxford University Press, New York, NY; Allcott, H., Gentzkow, M., Social media and fake news in the 2016 election (2017) J Econ Perspect, 31 (…	Altay, S.; Institut Jean Nicod, France; email: sacha.altay@gmail.com			Palgrave Macmillan Ltd.					20551045				English	Palgrave Commun.
265	10.1075/jlp.20081.ege	Egelhofer J.L., Aaldering L., Lecheler S.	57209878505;56766070600;26036187400;	Delegitimizing the media? Analyzing politicians' media criticism on social media	2021	Journal of Language and Politics	20	5		653	675		9	https://www.scopus.com/inward/record.uri?eid=2-s2.0-85115662365&doi=10.1075%2fjlp.20081.ege&partnerID=40&md5=3cf8ce7c3ac376f19733d5c15063a18a	University of Vienna, Austria; Vrije Universiteit Amsterdam, Netherlands	Egelhofer, J.L., University of Vienna, Austria; Aaldering, L., Vrije Universiteit Amsterdam, Netherlands; Lecheler, S., University of Vienna, Austria	A growing literature on the impact of “fake news“accusations on legacy news outlets suggests that the use of this term is part of a much larger trend of increased and delegitimizing media criticism by political actors. However, so far, there is very little empirical evidence on how prevailing politicians' delegitimizing media criticism really is and under which conditions it occurs. To fill these…	Content analysis; Delegitimization; Fake news; Media criticism; Populist communication; Social media							This research was funded (“Förderungsstipendium”)										Aalberg, T., Esser, F., Reinemann, C., Strömbäck, J., de Vreese, C., (2016) Populist Political Communication in Europe, , https://doi.org/10.4324/9781315623016, eds. Routledge; Aaldering, L., Vliegenthart, R., Political leaders and the media. Can we measure political leadership images in newspapers using computer-assisted content analysis? (2016) Quality & Quantity, 50 (5), pp. 1871-1905. , https…	Egelhofer, J.L.; Department of Communication, Kolingasse 14-16, Austria; email: jana.laura.egelhofer@univie.ac.at			John Benjamins Publishing Company					15692159				English	J.Lang.Pol.
365	10.1080/0167482X.2020.1807932	Sahoo S., Pattnaik J.I., Mehra A., Nehra R., Padhy S.K., Grover S.	56883861400;57209984231;55899121700;6506535271;15061636300;57202540040;	Beliefs related to sexual intimacy, pregnancy and breastfeeding in the public during COVID-19 era: a web-based survey from India	2021	Journal of Psychosomatic Obstetrics and Gynecology	42	2		100	107		7	https://www.scopus.com/inward/record.uri?eid=2-s2.0-85089972307&doi=10.1080%2f0167482X.2020.1807932&partnerID=40&md5=cf4b8934767457e313d50dd24f8fa47a	Department of Psychiatry, Post Graduate Institute of Medical Education and Research, Chandigarh, India; Department of Psychiatry, All India Institute of Medical Sciences, Bhubaneswar, India	Sahoo, S., Department of Psychiatry, Post Graduate Institute of Medical Education and Research, Chandigarh, India; Pattnaik, J.I., Department of Psychiatry, All India Institute of Medical Sciences, Bhubaneswar, India; Mehra, A., Department of Psychiatry, Post Graduate Institute of Medical Education and Research, Chandigarh, India; Nehra, R., Department of Psychiatry, Post Graduate Institute of Me…	Aim: To evaluate the beliefs held by the public regarding sexual health, pregnancy, and breastfeeding during COVID-19 era. Methods: It was an online cross-sectional survey conducted through the Survey Monkey® platform and after proper ethical approval a self-designed questionnaire was circulated by the snowballing sampling technique through the Whatsapp platform. Results: 1636 people respondent t…	beliefs; breastfeeding; COVID-19; pregnancy; sexual health	abortion; adolescent; adult; Article; breast feeding; congenital malformation; coronavirus disease 2019; cross-sectional study; female; health belief; health survey; human; India; male; online analysis; pregnancy; pregnant woman; sex difference; sexual health; sexual intercourse; social media; spontaneous abortion; spouse; unprotected sex; vertical transmission; virus transmission; attitude to he…																Carbone, M., Green, J.B., Bucci, E.M., Coronaviruses: facts, myths, and hypotheses (2020) J Thorac Oncol, 15 (5), pp. 675-678; (2020), https://www.who.int/emergencies/diseases/novel-coronavirus-2019/advice-for-public/myth-busters, Who [Internet]. [cited, Apr 19]. Available from; Ahuja, P., (2020), https://mumbaimirror.indiatimes.com/coronavirus/news/pregnant-in-a-pandemic-how-will-covid-19-affect…	Grover, S.; Department of Psychiatry, India			Taylor and Francis Ltd.					0167482X		JPOGD	32851889	English	J. Psychosom. Obstet. Gynecol.
219	10.1080/08897077.2021.2007517	Grundmann O., Veltri C.A., Morcos D., Knightes III D., Smith K.E., Rogers J.M.	14055971900;57208723018;57460569000;57460524200;57191898214;57223186306;	How essential is kratom availability and use during COVID-19? Use pattern analysis based on survey and social media data	2022	Substance Abuse	43	1		865	877		7	https://www.scopus.com/inward/record.uri?eid=2-s2.0-85125000868&doi=10.1080%2f08897077.2021.2007517&partnerID=40&md5=8ee14c459946ea6cc1091d7bd9ee7709	Department of Medicinal Chemistry, College of Pharmacy, University of Florida, Gainesville, FL, United States; Department of Pharmaceutical Sciences, College of Pharmacy, Midwestern University, Glendale, AZ, United States; National Institute on Drug Abuse Intramural Research Program, Baltimore, MD, United States	Grundmann, O., Department of Medicinal Chemistry, College of Pharmacy, University of Florida, Gainesville, FL, United States, Department of Pharmaceutical Sciences, College of Pharmacy, Midwestern University, Glendale, AZ, United States; Veltri, C.A., Department of Pharmaceutical Sciences, College of Pharmacy, Midwestern University, Glendale, AZ, United States; Morcos, D., Department of Pharmaceu…	Background: Kratom, a tree native to Southeast Asia, is increasingly used in Western countries for self-treatment of pain, psychiatric disorders, and mitigation of withdrawal symptoms from drugs of abuse. Because kratom is solely supplied from its native locations, supply shortages during the COVID-19 pandemic may impact the availability of preparations and hence force consumers to change their p…	COVID-19; Kratom; social media; use patterns	human; Mitragyna; pandemic; questionnaire; social media; COVID-19; Humans; Mitragyna; Pandemics; SARS-CoV-2; Social Media; Surveys and Questionnaires					National Institutes of Health, NIH; National Institute on Drug Abuse, NIDA	Financial support was provided by the Intramural Research Program of the National Institutes of Drug Abuse at the NIH (https://irp.drugabuse.gov/).										Jansen, K.L., Prast, C.J., Ethnopharmacology of kratom and the Mitragyna alkaloids (1988) J Ethnopharmacol, 23 (1), pp. 115-119; Singh, D., Narayanan, S., Muller, C.P., Motives for using Kratom (Mitragyna speciosa Korth.) among regular users in Malaysia (2019) J Ethnopharmacol, 233, pp. 34-40; Suwanlert, S., A study of kratom eaters in Thailand (1975) Bull Narc, 27 (3), pp. 21-27; Veltri, C., Gru…	Grundmann, O.; Department of Medicinal Chemistry, 1345, Center Drive, Room P3-20, United States; email: grundman@ufl.edu			Routledge					08897077		SUABE	35179453	English	Subst. Abuse
183	10.1080/10383441.2022.2138140	Tan C.	57226608783;	Regulating disinformation on Twitter and Facebook	2022	Griffith Law Review	31	4		513	536			https://www.scopus.com/inward/record.uri?eid=2-s2.0-85141153255&doi=10.1080%2f10383441.2022.2138140&partnerID=40&md5=30ac846e81a581f97fc609b58661f8e7	Division of Business Law, Nanyang Technological University, Singapore	Tan, C., Division of Business Law, Nanyang Technological University, Singapore	The spread of disinformation in recent years has caused the international community concerns, particularly around its impact on electoral and public health outcomes. When one considers how disinformation can be contained, one often looks to new laws imposing more accountability on prominent social media platforms. While this narrative may be consistent with the fact that the problem of disinforma…	disinformation; Facebook; fake news; norms; Regulation; social media; Twitter						Ministry of Education - Singapore, MOE: RS07/20	The research undertaken for this article is funded by a Ministry of Education Academic Research Fund Tier 1 grant [number RS07/20].											Tan, C.; Nanyang Business School (Division of Business Law), 50 Nanyang Avenue, Singapore; email: corinne.tan@ntu.edu.sg			Routledge					10383441				English	Griffith Law Rev.
487	10.1080/10410236.2017.1351278	Eckert S., Sopory P., Day A., Wilkins L., Padgett D., Novak J., Noyes J., Allen T., Alexander N., Vanderford M., Gamhewage G.	55918868700;8051830500;57194504640;22995954100;57195514876;8369179200;57203175703;9250252400;57194772319;6602080809;24449968400;	Health-Related Disaster Communication and Social Media: Mixed-Method Systematic Review	2018	Health Communication	33	12		1389	1400		33	https://www.scopus.com/inward/record.uri?eid=2-s2.0-85028564232&doi=10.1080%2f10410236.2017.1351278&partnerID=40&md5=8b245e7ec8c8370003dd503c56dd3c6d	Department of Communication, Wayne State University, United States; School of Social Sciences, Bangor University, United Kingdom; World Health Organization, Switzerland	Eckert, S., Department of Communication, Wayne State University, United States; Sopory, P., Department of Communication, Wayne State University, United States; Day, A., Department of Communication, Wayne State University, United States; Wilkins, L., Department of Communication, Wayne State University, United States; Padgett, D., Department of Communication, Wayne State University, United States; …	This mixed-method evidence synthesis drew on Cochrane methods and principles to systematically review literature published between 2003 and 2016 on the best social media practices to promote health protection and dispel misinformation during disasters. Seventy-nine studies employing quantitative, qualitative, and mixed methods on risk communication during disasters in all UN-languages were review…		adult; Australia; China; disaster; Europe; female; government; human; language; literature; male; prophylaxis; public health; public relations; social media; Southern Hemisphere; synthesis; systematic review; vulnerable population; communicable disease control; disaster planning; global health; medical information; public health service; Communicable Disease Control; Disaster Planning; Disasters;…					PO 201393190 WHO Registration 2015/ 586494-0, PO 201428650 WHO Registration 2016/601521-0; World Health Organization, WHO	This project was funded by the World Health Organization, Department of Communications (Contract PO 201393190 WHO Registration 2015/ 586494-0 and Contract PO 201428650 WHO Registration 2016/601521-0).										Barnett-Page, E., Thomas, J., Methods for the synthesis of qualitative research: A critical review (2009) BMC Medical Research Methodology, p. 59. , 9; Bean, H., The study of mobile public warning messages: A research review and agenda (2015) Review of Communication, 15, pp. 60-80; Bradley, D.T., McFarland, M., Clarke, M., The effectiveness of disaster risk communication: A systematic review of i…	Eckert, S.; Department of Communication, United States; email: stine.eckert@wayne.edu			Routledge					10410236			28825501	English	Health Commun.
334	10.1080/10714421.2021.1981705	Dourado T., Salgado S.	57285485500;54898793600;	Disinformation in the Brazilian pre-election context: probing the content, spread and implications of fake news about Lula da Silva	2021	Communication Review	24	4		297	319			https://www.scopus.com/inward/record.uri?eid=2-s2.0-85116433087&doi=10.1080%2f10714421.2021.1981705&partnerID=40&md5=15115b88acad8d9700aafba2239d250f	Department of Public Policy Analysis of Fundação Getulio Vargas, National Institute of Science and Technology in Digital Democracy, Botafogo, Rio De Janeiro, Brazil; Institute of Social Sciences, University of Lisbon, Lisboa, Portugal	Dourado, T., Department of Public Policy Analysis of Fundação Getulio Vargas, National Institute of Science and Technology in Digital Democracy, Botafogo, Rio De Janeiro, Brazil; Salgado, S., Institute of Social Sciences, University of Lisbon, Lisboa, Portugal	This research scrutinizes the content, spread, and implications of disinformation in Brazil’s 2018 pre-election period. It focuses specifically on the most widely shared fake news about Lula da Silva and links these with the preexisting polarization and political radicalization, ascertaining the role of context. The research relied on a case study and mixed-methods approach that combined an onlin…	Brazil; disinformation; elections; Fake news; polarization; political context						2020.04070, CEECIND/CP1615/CT0007, PTDC/CPO-CPO/28495/2017	This work was supported by the Funda??o para a Ci?ncia e a Tecnologia [PTDC/CPO-CPO/28495/2017]; Funda??o para a Ci?ncia e a Tecnologia [2020.04070.CEECIND/CP1615/CT0007].										Albuquerque, A., Voters against public opinion: The press and democracy in Brazil and South Africa (2016) International Journal of Communication, 10, pp. 3042-3061; Albuquerque, A., Protecting democracy or conspiring against it? Media and politics in Latin America: A glimpse from Brazil (2017) Journalism, 20 (7), pp. 906-923; Allcott, H., Gentzkow, M., Social media and fake news in the 2016 elect…	Salgado, S.; Institute of Social Sciences, Portugal; email: susanapsalgado@gmail.com			Routledge					10714421				English	Commun. Rev.
480	10.1080/11356405.2019.1597443	Gutiérrez-Martín A., Torrego-González A., Vicente-Mariño M.	24399294100;57188697901;36626462500;	Media education with the monetization of YouTube: The loss of truth as an exchange value [Educación mediática frente a la monetización en YouTube: la pérdida de la verdad como valor de cambio]	2019	Cultura y Educacion	31	2		267	295		8	https://www.scopus.com/inward/record.uri?eid=2-s2.0-85072030198&doi=10.1080%2f11356405.2019.1597443&partnerID=40&md5=38076fbc599490db133a51ddfa01b183	Facultad de Educación de Segovia, Departamento de Pedagogía, Universidad de Valladolid, Plaza de la Universidad, 1, Segovia, 40005, Spain	Gutiérrez-Martín, A., Facultad de Educación de Segovia, Departamento de Pedagogía, Universidad de Valladolid, Plaza de la Universidad, 1, Segovia, 40005, Spain; Torrego-González, A., Facultad de Educación de Segovia, Departamento de Pedagogía, Universidad de Valladolid, Plaza de la Universidad, 1, Segovia, 40005, Spain; Vicente-Mariño, M., Facultad de Educación de Segovia, Departamento de Pedagog…	The digital age of post-truth is the ideal breeding ground for fake news and misinformation. In the world of social networks and the Internet in general, commercial interests hold primacy over the importance of the veracity of the information provided. In this study, we have carried out a quantitative and qualitative content analysis of the messages published as comments on the most popular video…	Fake news; Media education; Misinformation; Pokémon Go; Social networks							This study has been carried out within project reference no. 069/133321 ‘Strategies for developing media education and digital competence in university education‘ funded by FUNGE-UVA. / Esta investigación se ha realizado dentro del proyecto 069/133321 ‘Estrategias para el desarrollo de la educación mediática y la competencia digital en la educación universitaria’ subvencionado por FUNGE-UVA.										"cuando quedas atrapado en ese bucle, es muy difícil romperlo": Los motivos de los desconectados, los anti-redes sociales que abandonan su vida en internet (2018) BBC, , https://goo.gl/TLm9jN, BBC-Mundo., February 19; Berger, R., McDougall, J., Media education in the time of 'Brexit' (2015) Media Education Research Journal, 7 (2), pp. 5-9; Borden, S.L., Tew, C., The role of journalist and the per…	Gutiérrez-Martín, A.; Facultad de Educación de Segovia, Plaza de la Universidad, 1, Spain; email: alfonso.gutierrez.martin@uva.es			Fundacion Infancia y Aprendizaje					11356405				English; Spanish	Cultura y Educacion
200	10.1080/13183222.2022.2042791	Siapera E.	6508135369;	Platform Governance and the “Infodemic”	2022	Javnost	29	2		197	214			https://www.scopus.com/inward/record.uri?eid=2-s2.0-85131777582&doi=10.1080%2f13183222.2022.2042791&partnerID=40&md5=a0e756d3c53f658b0d035c63b8d06940	ICS School, University College Dublin, Ireland	Siapera, E., ICS School, University College Dublin, Ireland	This article discusses the dominant metaphor of infodemic, the role of platforms and their policies. In understanding the spread of Covid-19 misinformation as an informational epidemic, we are led to construct the problem as one of viral spread. Virality, however, has been conceptualised as a key attribute of social media platforms. A tension therefore emerges between to encouraging good virality…	Covid-19; disinformation; Facebook; infodemic; misinformation; platform governance; platforms; Social media; YouTube																	Aradau, C., Blanke, T., Governing Circulation: A Critique of the Biopolitics of Security (2010) Security and Global Governmentality, pp. 56-70. , London: Routledge, and,. edited by Miguel de Larrinaga and Marc G. Doucet; Bennett, W.L., Segerberg, A., (2013) The Logic of Connective Action: Digital Media and the Personalization of Contentious Politics, , Cambridge: Cambridge University Press; Boyd,…	Siapera, E.; ICS School, Ireland; email: eugenia.siapera@ucd.ie			Taylor and Francis Ltd.					13183222				English	Javnost
483	10.1080/1369118X.2019.1637447	Bruns A.	12140649100;	After the ‘APIcalypse’: social media platforms and their fight against critical scholarly research	2019	Information Communication and Society	22	11		1544	1566		111	https://www.scopus.com/inward/record.uri?eid=2-s2.0-85068928113&doi=10.1080%2f1369118X.2019.1637447&partnerID=40&md5=dfd90901ae6724e729180e7170594af0	Digital Media Research Centre, Queensland University of Technology, Brisbane, Australia	Bruns, A., Digital Media Research Centre, Queensland University of Technology, Brisbane, Australia	In the aftermath of the Cambridge Analytica controversy, social media platform providers such as Facebook and Twitter have severely restricted access to platform data via their Application Programming Interfaces (APIs). This has had a particularly critical effect on the ability of social media researchers to investigate phenomena such as abuse, hate speech, trolling, and disinformation campaigns,…	Application Programming Interface; Cambridge Analytica; Facebook; social media; Social Science One; Twitter						Australian Research Council, ARC: FT130100703, LE140100148	This work was supported by Australian Research Council: [Grant Number FT130100703,LE140100148]. This research is supported by the Australian Research Council Future Fellowship project Understanding Intermedia Information Flows in the Australian Online Public Sphere and LIEF project TrISMA: Tracking Infrastructure for Social Media in Australia.										(2018), https://www.abc.net.au/news/2018-07-21/facebook-suspends-data-analytics-firm-crimson-hexagon/10021378, Facebook suspends and investigates data analytics firm Crimson Hexagon. Retrieved from; Alaimo, K., (2017), https://www.cnn.com/2017/12/27/opinions/library-of-congress-should-keep-all-tweets-opinion-alaimo/index.html, All tweets belong the Library of Congress. CNN. Retrieved from; Alaimo…	Bruns, A.; Digital Media Research Centre, Australia; email: a.bruns@qut.edu.au			Routledge					1369118X				English	Inf. Commun. Soc.
39	10.1080/16070658.2023.2175518	Kreft M., Smith B., Hopwood D., Blaauw R.	58110977000;57199489377;58111056100;6701769656;	The use of social media as a source of nutrition information	2023	South African Journal of Clinical Nutrition								https://www.scopus.com/inward/record.uri?eid=2-s2.0-85148517640&doi=10.1080%2f16070658.2023.2175518&partnerID=40&md5=0a57a70f988a326d6692f69ba508e0c4	Division of Human Nutrition, Department of Global Health, Stellenbosch University, Cape Town, South Africa	Kreft, M., Division of Human Nutrition, Department of Global Health, Stellenbosch University, Cape Town, South Africa; Smith, B., Division of Human Nutrition, Department of Global Health, Stellenbosch University, Cape Town, South Africa; Hopwood, D., Division of Human Nutrition, Department of Global Health, Stellenbosch University, Cape Town, South Africa; Blaauw, R., Division of Human Nutrition,…	Introduction: There is an increase in young people’s engagement with social media (SM), specifically nutrition information. Nutrition misinformation is, however, prevalent on SM due to lack of professional gatekeeping of this user-generated content. Objectives: The study aimed to assess the use of SM as a platform for obtaining nutrition information and how the accuracy thereof is evaluated. Desi…	accuracy of information; dietetics; nutrition; nutrition information; policy; social media	adult; article; cross-sectional study; data accuracy; dietetics; dietitian; female; human; human experiment; inferential statistics; major clinical study; male; nutrition; questionnaire; skill; social media; South Africa; statistical significance; undergraduate student																Kietzmann, J.H., Hermkens, K., McCarthy, I.P., Social media? Get serious! understanding the functional building blocks of social media (2011) Bus Horiz, 54 (3), pp. 241-251; Rebelo, M.F., https://repositorio.ucp.pt/handle/10400.14/23360, How influencers’ credibility on Instagram is perceived by consumers and its impact on purchase intention. 2017. p. 1–92; De Villiers, J., http://www.businessinsi…	Kreft, M.; Division of Human Nutrition, South Africa; email: mgnkrft@gmail.com			Taylor and Francis Ltd.					16070658		SSAJF		English	S. Afr. J. Clin. Nutr.
207	10.1080/17524032.2022.2050776	Treen K., Williams H., O’Neill S., Coan T.G.	57217494226;16644198200;57210842136;24170792700;	Discussion of Climate Change on Reddit: Polarized Discourse or Deliberative Debate?	2022	Environmental Communication	16	5		680	698		2	https://www.scopus.com/inward/record.uri?eid=2-s2.0-85129158693&doi=10.1080%2f17524032.2022.2050776&partnerID=40&md5=ef7d673ca7c43714e7ac6ffa77200dc9	Computer Science, University of Exeter, Laver Building, North Park Road, Exeter, United Kingdom; Geography, University of Exeter, Exeter, United Kingdom; University of Exeter, Politics, Exeter, United Kingdom	Treen, K., Computer Science, University of Exeter, Laver Building, North Park Road, Exeter, United Kingdom; Williams, H., Computer Science, University of Exeter, Laver Building, North Park Road, Exeter, United Kingdom; O’Neill, S., Geography, University of Exeter, Exeter, United Kingdom; Coan, T.G., University of Exeter, Politics, Exeter, United Kingdom	Studies of climate discourse on social media platforms often find evidence of polarization, echo chambers, and misinformation. However, the literature’s overwhelming reliance on Twitter makes it difficult to understand whether these phenomena generalize across other social media platforms. Here we present the first study to examine climate change discourse on Reddit, a popular–yet understudied–lo…	Climate change; denial; echo chambers; platform architecture; polarization; Reddit; skepticism						Economic and Social Research Council, ESRC: 2020/SGW/00884431; Leverhulme Trust: RF-2021-599; University of Exeter	Kathie Treen is funded through a University of Exeter Ph.D. scholarship. Saffron O’Neill was funded by a Leverhulme Trust Research Fellowship: RF-2021-599. Travis Coan was funded by the Economic and Social Research Council (2020/SGW/00884431)										Adamic, L.A., Glance, N., (2005) Proceedings of the 3rd International Workshop on Link Discovery, ACM, , The political blogosphere and the 2004 us election: Divided they blog., 36–43; (2021), https://www.alexa.com/topsites, The top 500 sites on the web; Anderegg, W.R.L., Prall, J.W., Harold, J., Schneider, S.H., Expert credibility on climate change (2010) Proceedings of the National Academy of Sc…	Treen, K.; Computer Science, Laver Building, North Park Road, United Kingdom; email: kt417@exeter.ac.uk			Routledge					17524032				English	Env. Commun.
52	10.1080/19331681.2022.2076272	Herasimenka A., Bright J., Knuutila A., Howard P.N.	57720041600;56119769900;57720041700;7201430260;	Misinformation and professional news on largely unmoderated platforms: the case of telegram	2023	Journal of Information Technology and Politics	20	2		198	212		2	https://www.scopus.com/inward/record.uri?eid=2-s2.0-85131073869&doi=10.1080%2f19331681.2022.2076272&partnerID=40&md5=15871ae8faa38e10a61e046ca8eaa53c	Oxford Internet Institute, University of Oxford, Oxford, United Kingdom	Herasimenka, A., Oxford Internet Institute, University of Oxford, Oxford, United Kingdom; Bright, J., Oxford Internet Institute, University of Oxford, Oxford, United Kingdom; Knuutila, A., Oxford Internet Institute, University of Oxford, Oxford, United Kingdom; Howard, P.N., Oxford Internet Institute, University of Oxford, Oxford, United Kingdom	To date, there is little research to measure the scale of misinformation and understand how it spreads on largely unmoderated platforms. Our analysis of 200,000 Telegram posts demonstrates that links to known sources of misleading information are shared more often than links to professional news content, but the former stays confined to relatively few channels. We conclude that, contrary to popul…	content moderation; digital platforms; Misinformation; news; news consumption; platform governance; Telegram						Ford Foundation, FF; Open Society Foundations, OSF: OR2019-63102	This work was supported by the Open Society Foundations [OR2019-63102], The Adessium, Civitates, Craig Newmark Philanthropies, Luminate, Ford Foundations, and the Oxford Martin Programme, University of Oxford. The authors gratefully acknowledge suggestions provided by Kevin Munger, Rasmus Kleis Nielsen and two anonymous reviewers that helped to improve the manuscript.										Antoniades, D., Polakis, I., Kontaxis, G., Athanasopoulos, E., Ioannidis, S., Markatos, E.P., Karagiannis, T., web: The web of short urls (2011) Proceedings of the 20th International Conference on World Wide Web, pp. 715-724; Au, H., Bright, J., Howard, P.N., (2020) Coronavirus Misinformation: Weekly Briefings (Coronavirus Misinformation Weekly Briefings), , https://comprop.oii.ox.ac.uk/research/…	Herasimenka, A.; Oxford Internet Institute, United Kingdom; email: aliaksandr.herasimenka@oii.ox.ac.uk			Routledge					19331681				English	J. Inf. Technol. Polit.
236	10.1080/20421338.2020.1817262	Mutanga M.B., Abayomi A.	37662103200;57022238600;	Tweeting on COVID-19 pandemic in South Africa: LDA-based topic modelling approach	2022	African Journal of Science, Technology, Innovation and Development	14	1		163	172		32	https://www.scopus.com/inward/record.uri?eid=2-s2.0-85092128006&doi=10.1080%2f20421338.2020.1817262&partnerID=40&md5=3ac7aed3bb13a6a54542da244418a3b6	Department of Information and Communication Technology, Mangosuthu University of Technology, Durban, South Africa	Mutanga, M.B., Department of Information and Communication Technology, Mangosuthu University of Technology, Durban, South Africa; Abayomi, A., Department of Information and Communication Technology, Mangosuthu University of Technology, Durban, South Africa	The advent of COVID-19 has disrupted all facets of human lives. As of September 2020, there is no effective viral therapy for the disease, thus necessitating research efforts toward providing solutions to the diverse areas where the pandemic has wreaked havoc. As a way of reducing the spread of the disease, the South African government declared COVID-19 a national disaster and implemented nationw…	COVID-19; LDA; social media; topic modelling; Twitter; vaccine																	Anastassopoulou, C., Russo, L., Tsakris, A., Siettos, C., Data-Based Analysis, Modelling and Forecasting of the COVID-19 Outbreak (2020) PLoS ONE, 15 (3); Aramaki, E., Maskawa, S., Morita, M., Twitter Catches the Flu: Detecting Influenza Epidemics Using Twitter (2011) In Proceedings of the 2011 Conference on Empirical Methods in Natural Language Processing, , Barzilay and Johnson (eds). Presented…	Abayomi, A.; Department of Information and Communication Technology, South Africa; email: taofeekab@yahoo.com			Taylor and Francis Ltd.					20421338				English	Afr. J. Sci. Technol. Innov. Dev.
490	10.1080/20477724.2018.1507784	Bora K., Das D., Barman B., Borah P.	56950543600;56949734400;56702415300;54917063000;	Are internet videos useful sources of information during global public health emergencies? A case study of YouTube videos during the 2015–16 Zika virus pandemic	2018	Pathogens and Global Health	112	6		320	328		85	https://www.scopus.com/inward/record.uri?eid=2-s2.0-85056331134&doi=10.1080%2f20477724.2018.1507784&partnerID=40&md5=842f02a8b76bb7cf61928521dceba83d	ICMR–Regional Medical Research Centre, N.E. Region, Dibrugarh, Assam, India; Department of Psychology, Indira Gandhi National Open University, Regional Study Centre, Shillong, Meghalaya, India; Department of Mental Health Nursing, Army Institute of Nursing, Guwahati, Assam, India; Department of General Medicine, North Eastern Indira Gandhi Regional Institute of Health and Medical Sciences (NEIGRI…	Bora, K., ICMR–Regional Medical Research Centre, N.E. Region, Dibrugarh, Assam, India; Das, D., Department of Psychology, Indira Gandhi National Open University, Regional Study Centre, Shillong, Meghalaya, India, Department of Mental Health Nursing, Army Institute of Nursing, Guwahati, Assam, India; Barman, B., Department of General Medicine, North Eastern Indira Gandhi Regional Institute of Heal…	Background: Internet-videos, though popular sources of public health information, are often unverified and anecdotal. We critically evaluated YouTube videos about Zika virus available during the recent Zika pandemic. Methods: Hundred-and-one videos were retrieved from YouTube (search term: zika virus). Based upon content, they were classified as: informative, misleading or personal experience vid…	health communication; health information; internet; pandemic; Public health; social media	Article; emergency care; epidemic; global health; health care organization; human; Internet; knowledge; medical information; nonhuman; pandemic; perception; personal experience; reliability; social media; videorecording; world health organization; Zika virus; emergency; health education; information dissemination; interpersonal communication; procedures; public health service; Zika fever; Communi…																Baud, D., Gubler, D.J., Schaub, B., An update on Zika virus infection (2017) Lancet, 390, pp. 2099-2109; Duffy, M.R., Chen, T.H., Hancock, W.T., Zika virus outbreak on Yap Island, Federated States of Micronesia (2009) N Engl J Med, 360, pp. 2536-2543; Kindhauser, M.K., Allen, T., Frank, V., Zika: the origin and spread of a mosquito-borne virus (2016) Bull World Health Organ, 94, pp. 675-686; Ribe…	Bora, K.; ICMR–Regional Medical Research Centre, India; email: kaustubhbora1@gmail.com			Taylor and Francis Ltd.					20477724			30156974	English	Pathog. Global Health
224	10.1080/21645515.2021.2003647	Ginossar T., Cruickshank I.J., Zheleva E., Sulskis J., Berger-Wolf T.	6504480628;57202915742;6507670975;57367402800;14830925800;	Cross-platform spread: vaccine-related content, sources, and conspiracy theories in YouTube videos shared in early Twitter COVID-19 conversations	2022	Human Vaccines and Immunotherapeutics	18	1		1	13		18	https://www.scopus.com/inward/record.uri?eid=2-s2.0-85123434312&doi=10.1080%2f21645515.2021.2003647&partnerID=40&md5=a724035234979cb395b6e52674772166	Department of Communication and Journalism, Institute for Social Research, The University of New Mexico, Albuquerque, NM, United States; Institute for Software Research, Carnegie Mellon University, Pittsburgh, PA, United States; Computer Science Department, University of Illinois at Chicago, Chicago, IL, United States; Translational Data Analytics Institute, Computer Science Engineering, Electric…	Ginossar, T., Department of Communication and Journalism, Institute for Social Research, The University of New Mexico, Albuquerque, NM, United States; Cruickshank, I.J., Institute for Software Research, Carnegie Mellon University, Pittsburgh, PA, United States; Zheleva, E., Computer Science Department, University of Illinois at Chicago, Chicago, IL, United States; Sulskis, J., Computer Science De…	High uptake of vaccinations is essential in fighting infectious diseases, including severe acute respiratory syndrome coronavirus 2 (SARS-CoV-2) that causes the ongoing coronavirus disease 2019 (COVID-19) pandemic. Social media play a crucial role in propagating misinformation about vaccination, including through conspiracy theories and can negatively impact trust in vaccination. Users typically …	Anti-vaccination; big data; conspiracy theories; cross-platform; data mining social media; machine learning; misinformation; Twitter; vaccinations; vaccine hesitancy; YouTube	SARS-CoV-2 vaccine; vaccine; anti-vaccination movement; Article; autism; big data; conspiracy theory; content analysis; conversation; coronavirus disease 2019; data mining; emotion; human; machine learning; misinformation; public health; social media; trust; vaccination; vaccine hesitancy; World Health Organization; interpersonal communication; prevention and control; Communication; COVID-19; COV…		COVID-19 Vaccines; Vaccines				This work was supported by the the University of New Mexico Women in STEM Faculty Development Fund; Omar N. Bradley Foundation through a General Omar N. Bradley Research Fellowship in Mathematics Grant. We would like to thank Melanie Catron, Zohar Griffith, Kenneth Hafer, and Paulina Majewska for their help in coding the data.										Hernandez, R.G., Hagen, L., Walker, K., O’Leary, H., Lengacher, C., The COVID-19 vaccine social media infodemic: healthcare providers’ missed dose in addressing misinformation and vaccine hesitancy (2021) Hum Vaccin Immunother, 17 (9), pp. 2962-2964; Puri, N., Coomes, E.A., Haghbayan, H., Gunaratne, K., Social media and vaccine hesitancy: new updates for the era of COVID-19 and globalized infecti…	Ginossar, T.; Department of Communication and Journalism, United States; email: ginossar@unm.edu			Taylor and Francis Ltd.					21645515			35061560	English	Hum. Vaccines Immunother.
209	10.1080/21645515.2021.2025008	Durmaz N., Hengirmen E.	57188678727;57564001500;	The dramatic increase in anti-vaccine discourses during the COVID-19 pandemic: a social network analysis of Twitter	2022	Human Vaccines and Immunotherapeutics	18	1	2025008				9	https://www.scopus.com/inward/record.uri?eid=2-s2.0-85127706322&doi=10.1080%2f21645515.2021.2025008&partnerID=40&md5=3f4cb3ef8eed0b420cb93eb172e55f3b	Department of Pediatrics, Gülhane Training and Research Hospital, Ankara, Turkey; Management Informatıon Systems, Fenerbahce University, Istanbul, Turkey	Durmaz, N., Department of Pediatrics, Gülhane Training and Research Hospital, Ankara, Turkey; Hengirmen, E., Management Informatıon Systems, Fenerbahce University, Istanbul, Turkey	Background/Aim: The first case of COVID-19 in Turkey was officially recorded on March 11, 2020. Social media use increased worldwide, as well as in Turkey, during the pandemic, and conspiracy theories/fake news about medical complications of vaccines spread throughout the world. The aim of this study was to identify community interactions related to vaccines and to identify key influences/influen…	Anti-vaccine; COVID-19; pandemic; social network; twitter	SARS-CoV-2 vaccine; vaccine; anti-vaccination movement; Article; betweenness centrality; conspiracy theory; coronavirus disease 2019; human; pandemic; public opinion; social media; social network analysis; vaccination; pandemic; prevention and control; social media; COVID-19; COVID-19 Vaccines; Humans; Pandemics; SARS-CoV-2; Social Media; Social Network Analysis; Vaccines		COVID-19 Vaccines; Vaccines				The author(s) reported there is no funding associated with the work featured in this article.										(2021) General’s opening remarks at the media briefing on COVID-19. Geneva WHO Director-General’s opening remarks at the media briefing on COVID-19–26 February 2021, , https://www.who.int/director-general/speeches/detail/who-director-general-s-opening-remarks-at-the-media-briefing-on-covid-19, accessed, May, 3; (2020) TC Sağlik Bakanliği COVID-19 Bilgilendirme Sayfasi, , https://covid19.saglik.go…	Durmaz, N.Gülhane Eğitim ve Araştırma Hastanesi, Turkey; email: drmznhl@gmail.com			Taylor and Francis Ltd.					21645515			35113767	English	Hum. Vaccines Immunother.
222	10.1080/21645515.2022.2026711	Fues Wahl H., Wikman Erlandson B., Sahlin C., Nyaku M., Benĉina G.	57202052983;57443539700;57443539800;6507676742;57194031672;	Analysis of vaccine messages on social media (Twitter) in Scandinavia	2022	Human Vaccines and Immunotherapeutics	18	1	2026711				3	https://www.scopus.com/inward/record.uri?eid=2-s2.0-85124177469&doi=10.1080%2f21645515.2022.2026711&partnerID=40&md5=218004cb0d1af953b84d11bf9c722b86	Quantify Research, Stockholm, Sweden; MSD, Stockholm, Sweden; Merck & CO., Inc, Kenilworth, NJ, United States; Center for Observational and Real-World Evidence, MSD, Madrid, Spain	Fues Wahl, H., Quantify Research, Stockholm, Sweden; Wikman Erlandson, B., MSD, Stockholm, Sweden; Sahlin, C., Quantify Research, Stockholm, Sweden; Nyaku, M., Merck & CO., Inc, Kenilworth, NJ, United States; Benĉina, G., Center for Observational and Real-World Evidence, MSD, Madrid, Spain	Vaccine hesitancy is listed as one of the top 10 global health threats by the WHO. Existing studies investigating the relationship between vaccine hesitancy and social media have found that misinformation and vaccine concerns on social media can cause significant declines in vaccine coverage rates. The objective of this study was to provide insight into the dynamics of vaccine messages on Twitter…	5C model; medicine and media; sentiment analysis; Social media; Twitter; vaccination; vaccine hesitancy	chickenpox vaccine; Pneumococcus vaccine; polysaccharide; vaccine; Human papilloma virus vaccine; Article; calculation; data analysis; global health; health behavior; immunization; language; misinformation; nonhuman; public health; public opinion; questionnaire; responsibility; social media; vaccination; vaccine hesitancy; human; interpersonal communication; psychology; Communication; Humans; Pap…		Papillomavirus Vaccines			Meso Scale Diagnostics, MSD	BWE and GB are employees of MSD subsidiaries of Merck & Co., Inc., Kenilworth, NJ, USA and may own stocks and/or stock options. MN is an employee of Merck Sharp & Dohme Corp., a subsidiary of Merck & Co., Inc., Kenilworth, NJ, USA and shareholder of Merck & Co., Inc., Kenilworth, NJ, USA. HFW, and CS are employees of Quantify Research and have received research project funding from MSD for the cu…										(2019) Ten threats to global health in 2019, , https://www.who.int/news-room/spotlight/ten-threats-to-global-health-in-2019, [accessed 2020 Dec02]; (2014) Report of the SAGE working group on vaccine hesitancy; Wilson, S.L., Wiysonge, C., Social media and vaccine hesitancy (2020) BMJ Glob Health, 5 (10), p. e004206; Germani, F., Biller-Andorno, N., The anti-vaccination infodemic on social media: a…	Fues Wahl, H.Hantverkargatan 8, Sweden; email: hanna.fues-wahl@quantifyresearch.com			Taylor and Francis Ltd.					21645515			35103579	English	Hum. Vaccines Immunother.
462	10.1080/21670811.2019.1623701	Valenzuela S., Halpern D., Katz J.E., Miranda J.P.	26325116700;55192948200;7403969944;57209367332;	The Paradox of Participation Versus Misinformation: Social Media, Political Engagement, and the Spread of Misinformation	2019	Digital Journalism	7	6		802	823		109	https://www.scopus.com/inward/record.uri?eid=2-s2.0-85067547811&doi=10.1080%2f21670811.2019.1623701&partnerID=40&md5=f7877604c5523e236c10430e37485c0f	School of Communications, Research Center for Integrated Disaster Risk Management (CIGIDEN), Pontificia Universidad Católica de Chile, Santiago, Chile; Millennium Institute for Foundational Research on Data (IMFD), Pontificia Universidad Católica de Chile, Santiago, Chile; Division of Emerging Media Studies, Boston University, Boston, MA, United States	Valenzuela, S., School of Communications, Research Center for Integrated Disaster Risk Management (CIGIDEN), Pontificia Universidad Católica de Chile, Santiago, Chile, Millennium Institute for Foundational Research on Data (IMFD), Pontificia Universidad Católica de Chile, Santiago, Chile; Halpern, D., School of Communications, Research Center for Integrated Disaster Risk Management (CIGIDEN), Pon…	The mechanisms by which users of platforms such as Facebook and Twitter spread misinformation are not well understood. In this study, we argue that the effects of informational uses of social media on political participation are inextricable from its effects on misinformation sharing. That is, political engagement is both a major consequence of using social media for news as well as a key anteced…	Chile; Misinformation; news; political participation; social media						Comisión Nacional de Investigación Científica y Tecnológica, CONICYT: Fondap/CIGIDEN/15110017, Fondecyt/1181600	This work was supported by the National Commission for Scientific and Technological Research (CONICYT) under grants Fondap/CIGIDEN/15110017 and Fondecyt/1181600; and the Millennium Science Initiative under grant ICM/2018/Millennium Institute for Foundational Research on Data (IMFD).										Allcott, H., Gentzkow, M., “Social Media and Fake News in the 2016 Election.” (2017) Journal of Economic Perspectives, 31 (2), pp. 211-236; Arriagada, C., Velasco, I., “Noticias Falsas Sobre Chile Fueron Vistas o Compartidas 3,5 Millones de Veces en Redes Sociales Durante Este Año.” (2017) El Mercurio, , November 26; Beam, M.A., Hutchens, M.J., Hmielowski, J.D., “Clicking vs. Sharing: The Relatio…	Valenzuela, S.; School of Communications, Chile; email: savalenz@uc.cl			Routledge					21670811				English	Digit. Journal.
55	10.1080/21670811.2021.1945938	Karlsen R., Aalberg T.	35317630200;6602980715;	Social Media and Trust in News: An Experimental Study of the Effect of Facebook on News Story Credibility	2023	Digital Journalism	11	1		144	160		9	https://www.scopus.com/inward/record.uri?eid=2-s2.0-85111363669&doi=10.1080%2f21670811.2021.1945938&partnerID=40&md5=6789b5d74ba0da5fcb0964d36aee4346	Department of Media and Communication, University of Oslo, Oslo, Norway; Norwegian University of Science and Technology, Trondheim, Norway	Karlsen, R., Department of Media and Communication, University of Oslo, Oslo, Norway; Aalberg, T., Norwegian University of Science and Technology, Trondheim, Norway	People increasingly turn to social media to get their daily news updates. Still, we are only beginning to understand how this development affects people’s perceptions of consumed news stories. The article reports on an experiment designed to investigate the effect the distribution of a news story in social media (Facebook) has on news message credibility. A control group was exposed to a news sto…	Facebook; media credibility; media trust; political sender effects; social media; trust in news						Norges Forskningsråd: 249687	This study was funded by Research Council of Norway (grant number 249687).										Allcott, H., Gentzkow, M., Social Media and Fake News in the 2016 Election (2017) Journal of Economic Perspectives, 31 (2), pp. 211-236; Anspach, N.M., The New Personal Influence: How Our Facebook Friends Influence the News we Read (2017) Political Communication, 34 (4), pp. 590-606; Bene, M., Influenced by Peers: Facebook as an Information Source for Young People (2017) Social Media + Society, 3…	Karlsen, R.; Department of Media and Communication, Norway; email: rune.karlsen@media.uio.no			Routledge					21670811				English	Digit. Journal.
221	10.1080/21670811.2022.2026795	Nissen I.A., Walter J.G., Charquero-Ballester M., Bechmann A.	57226154857;7403076887;56741353100;55316098100;	Digital Infrastructures of COVID-19 Misinformation: A New Conceptual and Analytical Perspective on Fact-Checking	2022	Digital Journalism	10	5		738	760		1	https://www.scopus.com/inward/record.uri?eid=2-s2.0-85124354530&doi=10.1080%2f21670811.2022.2026795&partnerID=40&md5=1667b2a25ff9f5edb136c5f6a2d15f6c	DATALAB - Center for Digital Social Research, Aarhus University, Aarhus, Denmark	Nissen, I.A., DATALAB - Center for Digital Social Research, Aarhus University, Aarhus, Denmark; Walter, J.G., DATALAB - Center for Digital Social Research, Aarhus University, Aarhus, Denmark; Charquero-Ballester, M., DATALAB - Center for Digital Social Research, Aarhus University, Aarhus, Denmark; Bechmann, A., DATALAB - Center for Digital Social Research, Aarhus University, Aarhus, Denmark	Fact-checking databases, as important results of fact checkers’ epistemic work, are increasingly tied together in new overarching infrastructures, but these are understudied and lack transparency despite being an important societal baseline for whether claims are false. This article conceptualizes fact-checking as infrastructure and constructs a mixed-methods approach to examine overlaps and diff…	Computational social science; conspiracy theories; debunking; disinformation; epistemology; fact-checkers; infodemic; transparency						2394203; 825469, 825652	The research was funded by European Horizon 2020 grant number 825469 and 825652, and EU CEF grant number 2394203. The authors would like to thank developer Peter B. Vahlstrup for retrieving data through the Google fact-checker API, student assistants Marie Damsgaard Mortensen and Petra de Place Bak for helping out with the manual coding. Furthermore, we thank special issue editors, and anonymous …										Allcott, H., Gentzkow, M., Social Media and Fake News in the 2016 Election (2017) Journal of Economic Perspectives, 31 (2), pp. 211-236; Amazeen, M.A., Practitioner Perceptions: Critical Junctures and the Global Emergence and Challenges of Fact-Checking (2019) International Communication Gazette, 81 (6-8), pp. 541-561; Amazeen, M.A., Journalistic Interventions: The Structural Factors Affecting th…	Bechmann, A.; DATALAB - Center for Digital Social Research, Denmark; email: anjabechmann@cc.au.dk			Routledge					21670811				English	Digit. Journal.
473	10.1080/21695717.2018.1539321	Deshpande A.K., Deshpande S.B., O’Brien C.A.	56591639700;57193519085;57205544499;	Hyperacusis and social media trends	2019	Hearing, Balance and Communication	17	1		1	11		7	https://www.scopus.com/inward/record.uri?eid=2-s2.0-85060459832&doi=10.1080%2f21695717.2018.1539321&partnerID=40&md5=e69ffd4b9ecabe469cb4cf9f44ad6016	The Hear-Ring Lab, Department of Speech-Language-Hearing Sciences, Hofstra University, Hempstead, NY, United States; Long Island Doctor of Audiology (AuD) ConsortiumNY, United States; Department of Communication Sciences and Disorders, St. John’s University, Queens, NY, United States	Deshpande, A.K., The Hear-Ring Lab, Department of Speech-Language-Hearing Sciences, Hofstra University, Hempstead, NY, United States, Long Island Doctor of Audiology (AuD) ConsortiumNY, United States; Deshpande, S.B., Long Island Doctor of Audiology (AuD) ConsortiumNY, United States, Department of Communication Sciences and Disorders, St. John’s University, Queens, NY, United States; O’Brien, C.A…	Purpose: In recent years, social media has taken on a new role of helping spread awareness about numerous health conditions, including hyperacusis. Individuals with hyperacusis, which is an atypical response to sound that individuals with normal hearing would find acceptable, are turning to social media platforms to learn about and seek guidance regarding their condition, to communicate with heal…	Facebook; Hyperacusis; internet; misinformation; social media; Twitter; YouTube	Article; audiologist; human; hyperacusis; priority journal; social media; videorecording						Portions of this work were presented at the American Academy of Audiology Conference, Nashville, TN, in April 2018.										Fackrell, K., Fearnley, C., Hoare, D.J., Hyperacusis questionnaire as a tool for measuring hypersensitivity to sound in a tinnitus research population (2015) BioMed Res Int, 2015, pp. 1-12; Baguley, D.M., Hyperacusis: an overview (2014) Sem Hear, 35, pp. 74-83; Tyler, R.S., Pienkowski, M., Roncancio, E.R., A review of hyperacusis and future directions: part I. definitions and manifestations (2014…	Deshpande, A.K.; 110 Hofstra University, 106A Davison Hall, United States; email: aniruddha.deshpande@hofstra.edu			Taylor and Francis Ltd.					21695717				English	Hear. Balance Commun.
357	10.1080/22041451.2021.1876404	Macnamara J.	36053138900;	Challenging post-communication: Beyond focus on a ‘few bad apples’ to multi-level public communication reform	2021	Communication Research and Practice	7	1		35	55		1	https://www.scopus.com/inward/record.uri?eid=2-s2.0-85101088560&doi=10.1080%2f22041451.2021.1876404&partnerID=40&md5=d3bba890b05a7355137865dd7a0e9b21	Faculty of Arts and Social Sciences, University of Technology Sydney, Ultimo, NSW, Australia	Macnamara, J., Faculty of Arts and Social Sciences, University of Technology Sydney, Ultimo, NSW, Australia	Since declaration of post-truth as Oxford Dictionaries’ word of the year in 2016, studies show that ‘fake news’, ‘alternative facts’, and disinformation have continued unabated–and even increased. Fingers have pointed at individuals such as Donald Trump and the activities of Russian ‘troll farms’. Also, global outrage has risen in relation to the deceptive and manipulative practices of organisati…	disinformation; ethics; Fake news; post-communication; post-truth																	Study scrutinises credibility of weight management blogs by most popular influencers on social media (2019) EurekAlert, , https://www.eurekalert.org/pub_releases/2019-04/eaft-ssc042919.php, April 29; Amos, A., Haglund, M., From social taboo to ‘torch of freedom: The marketing of cigarettes to women (2000) Tobacco Control, 9 (1), pp. 3-8; Andrews, L., Spin: From tactic to tabloid (2006) Journal of…	Macnamara, J.; Faculty of Arts and Social Sciences, Australia; email: jim.macnamara@uts.edu.au			Taylor and Francis Ltd.					22063374				English	Commun. Res. Pract.
465	10.1080/23299460.2019.1602817	Hemphill T.A.	7004192032;	‘Techlash’, responsible innovation, and the self-regulatory organization	2019	Journal of Responsible Innovation	6	2		240	247		9	https://www.scopus.com/inward/record.uri?eid=2-s2.0-85065246088&doi=10.1080%2f23299460.2019.1602817&partnerID=40&md5=7f71bd08509c0f90e98ed5bdc153cc93	School of Management, University of Michigan-Flint, Flint, MI, United States	Hemphill, T.A., School of Management, University of Michigan-Flint, Flint, MI, United States	In 2018, major social media companies became the focus of a ‘techlash’ in America. The business practices of Facebook, Google, Amazon, and Twitter came under intensive media and U.S. government scrutiny on a range of troubling issues, including wielding monopoly power, facilitating fake news, violating consumer privacy, and involvement in Russian disinformation campaigns during the 2016 U.S. Pres…	Entertainment Software Rating Board; Financial Industry Regulatory Association; responsible innovation; self-regulating organization; techlash						European Commission, EC: FP6-507336	This research is partially supported by the PrestoSpace EU Project#: FP6-507336.										Abbott, K.W., Introduction: The Challenges of Oversight for Emerging Technologies (2013) Innovative Governance Models for Emerging Technologies, pp. 1-16. , Marchand G.E., Abbott K.W., Allenby B., (eds), Northampton, MA: Edward Elgar, Inc,. edited by; Brand, T., Blok, V., Responsible Innovation in Business: A Critical Reflection on Deliberative Engagement as a Central Governance Mechanism (2019) …	Hemphill, T.A.; School of Management, 2118 Riverfront, 303 East Kearsley Street, United States; email: thomashe@umflint.edu			Routledge					23299460				English	J. Responsible Innov.
452	10.1080/23743670.2020.1719858	Maweu J.M.	56132121200;	“Fake Elections”? Cyber Propaganda, Disinformation and the 2017 General Elections in Kenya	2019	African Journalism Studies	40	4		62	76		9	https://www.scopus.com/inward/record.uri?eid=2-s2.0-85086028853&doi=10.1080%2f23743670.2020.1719858&partnerID=40&md5=b6ddae40811653d2d84adbc52453dea8	Philosophy and Media studies, University of Nairobi, Nairobi, Kenya	Maweu, J.M., Philosophy and Media studies, University of Nairobi, Nairobi, Kenya	This article examines how social media platforms (Twitter, Facebook and WhatsApp) were used to spread disinformation and cyber propaganda during the 2017 general elections in Kenya. The 2017 general elections in Kenya were some of the most competitive, tense and elicited very active use of digital media by political leaders and citizens alike. This increased online activity brought with it allege…	cyber propaganda; disinformation; Fake news; Kenyan general elections; social media																	(2018) State of the Internet in Kenya 2017, , https://www.ifree.co.ke/wp../2018/02/State-of-the-Internet-in-Kenya-report-2017.pdf, The iFreedom Kenya program. Accessed May 31, 2019; (2017) Kenya Election: Fake CNN and BBC News Reports Circulate, , http://www.bbc.co.uk/news/world-africa-40762796, [Online] Accessed July 6, 2018; Borah, P., Facebook use in the 2012 USA presidential campaign (2014) S…	Maweu, J.M.; Philosophy and Media studies, Kenya; email: Jacinta.mwende@uonbi.ac.ke			Taylor and Francis Inc.					23743670				English	African J. Stud.
461	10.1080/23743670.2020.1729832	Workneh T.W.	57189213231;	Ethiopia’s Hate Speech Predicament: Seeking Antidotes Beyond a Legislative Response	2019	African Journalism Studies	40	3		123	139		7	https://www.scopus.com/inward/record.uri?eid=2-s2.0-85080912295&doi=10.1080%2f23743670.2020.1729832&partnerID=40&md5=0fd038be14c5ba6c5ff175bccf73447c	School of Communication Studies, Kent State University, Kent, OH, United States	Workneh, T.W., School of Communication Studies, Kent State University, Kent, OH, United States	After waves of public protests that denounced long-time ruling party the Ethiopian People’s Revolutionary Democratic Front, Ethiopia has experienced a political transformation that, among other things, lifted restrictions on political speech and freed prisoners of conscience. While the transformative potential of social networking sites across the nation in keeping the momentum of the protests wa…	Disinformation; Ethiopia; Facebook; free speech; hate speech; misinformation; regulation; social media																	Abraha, H., (2019) Media Policy Project Blog, , https://blogs.lse.ac.uk/mediapolicyproject/2019/06/04/the-problems-with-ethiopias-proposed-hate-speech-and-misinformation-law/, The Problems with Ethiopia’s Proposed Hate Speech and Misinformation Law. (blog). June 4; (2019) Addis Fortune, , https://addisfortune.news/protect-free-speech-tolerate-hate-speech/, Protect Free Speech, Tolerate Hate Speec…	Workneh, T.W.; School of Communication Studies, 163 Taylor Hall, 300 Midway Drive, P.O. Box 5190, United States; email: tworkneh@kent.edu			Taylor and Francis Inc.					23743670				English	African J. Stud.
241	10.1088/2632-072X/ac35b6	Calleja-Solanas V., Pigani E., Palazzi M.J., Sole-Ribalta A., Suweis S., Borge-Holthoefer J., Meloni S.	57219734572;57219753042;57211111764;35088805900;36087945400;36011530300;24328833300;	Quantifying the drivers behind collective attention in information ecosystems	2021	Journal of Physics: Complexity	2	4	045014					https://www.scopus.com/inward/record.uri?eid=2-s2.0-85122457650&doi=10.1088%2f2632-072X%2fac35b6&partnerID=40&md5=c708e3b79c42c3bcc6129b17337ad545	IFISC, Institute for Cross-Disciplinary Physics and Complex Systems (CSIC-UIB), Palma de Mallorca, 07122, Spain; LIPh Lab, Physics and Astronomy Department, University of Padova, via Marzolo 8, Padova, 35131, Italy; Internet Interdisciplinary Institute (IN3), Universitat Oberta de Catalunya, Catalonia, Barcelona, Spain; URPP Social Networks, University of Zurich, Zurich, Switzerland; Padova Neuro…	Calleja-Solanas, V., IFISC, Institute for Cross-Disciplinary Physics and Complex Systems (CSIC-UIB), Palma de Mallorca, 07122, Spain; Pigani, E., LIPh Lab, Physics and Astronomy Department, University of Padova, via Marzolo 8, Padova, 35131, Italy, Stazione Zoologica Anton Dohrn, Villa Comunale, Naples, 80121, Italy; Palazzi, M.J., Internet Interdisciplinary Institute (IN3), Universitat Oberta de…	Understanding human interactions in online communications is of paramount importance for our society. Alarming phenomena such as the spreading of fake news or the formation of echo-chambers can emerge in unhealthy communication environments and, ultimately, undermine the democratic discourse. In this context, unveiling the individual drivers that give rise to collective attention can help to cons…	Competition for attention; Information ecosystems; Information processing	Ecosystems; Large dataset; User profile; Communication environments; Competition for attentions; Democratic discourse; Humaninteraction; Information ecosystems; Large-scale datasets; Micro-blogging platforms; Mutualistic interaction; Natural ecosystem; On-line communication; Social networking (online)					European Commission, EC; Università degli Studi di Padova, UNIPD; Instituto Nazionale di Fisica Nucleare, INFN: RTI2018-093732-B-C22; Ministerio de Ciencia e Innovación, MICINN: PGC2018-096999-A-I00; European Regional Development Fund, ERDF: MDM-2017-0711; Stazione Zoologica Anton Dohrn, SZN	MJP, AS-R and JB-H acknowledge the support of the Spanish MICINN Project PGC2018-096999-A-I00. EP acknowledges a fellowship funded by the Stazione Zoologica Anton Dohrn (SZN) within the SZN-Open University PhD program. SS thanks the support of UNIPD through ReACT Stars 2018 grant and INFN LINCOLN grant. SM and VC-S acknowledge funding from the project PACSS RTI2018-093732-B-C22 of the MCIN/AEI /1…										Weng, L, Menczer, F, Ahn, Y-Y, Virality prediction and community structure in social networks (2013) Sci. Rep, 3, p. 2522; Del Vicario, M, Bessi, A, Zollo, F, Petroni, F, Scala, A, Caldarelli, G, Stanley, H E, QuattrociocchiW2016 The spreading of misinformation online Proc. Natl Acad. Sci. USA, 113, pp. 554-559; Del Vicario, M, Vivaldo, G, Bessi, A, Zollo, F, Scala, A, Caldarelli, G, Quattrociocc…	Calleja-Solanas, V.; IFISC, Spain; email: violeta@ifisc.uib-csic.es
370	10.1089/cyber.2020.0131	Ridout B., Mckay M., Amon K., Campbell A., Wiskin A.J., Seng Du P.M.L., Mar T., Nilsen A.	54881863900;57007800000;25222759700;57203599595;57220962774;57220953006;57220958038;57220954564;	Social Media Use by Young People Living in Conflict-Affected Regions of Myanmar	2020	Cyberpsychology, Behavior, and Social Networking	23	12		876	888		2	https://www.scopus.com/inward/record.uri?eid=2-s2.0-85097922709&doi=10.1089%2fcyber.2020.0131&partnerID=40&md5=813e7e98e1d35e014cf09689fea985e3	Cyberpsychology Research Group, Faculty of Medicine and Health, The University of Sydney, Sydney, NSW, Australia; School of Anthropology and Museum Ethnography, University of Oxford, Oxford, United Kingdom; Save The Children International, Yangon, Myanmar; Independent Consultant, Yangon, Myanmar	Ridout, B., Cyberpsychology Research Group, Faculty of Medicine and Health, The University of Sydney, Sydney, NSW, Australia; Mckay, M., School of Anthropology and Museum Ethnography, University of Oxford, Oxford, United Kingdom; Amon, K., Cyberpsychology Research Group, Faculty of Medicine and Health, The University of Sydney, Sydney, NSW, Australia; Campbell, A., Cyberpsychology Research Group,…	Since Myanmar's transition to civilian rule in 2011, the use of smartphones has exploded. The ubiquitous use of social media, in particular Facebook, has had a well-publicized dark side as a platform for disseminating fake news and hate speech. With poor digital literacy skills, Myanmar users are susceptible to disinformation campaigns and other online dangers, particularly young people, the most…	Facebook; fake news; hate speech; Myanmar; Rohingya; social media	adolescent; adult; deception; ethnic group; female; human; male; Myanmar; questionnaire; smartphone; social media; war; young adult; Adolescent; Adult; Armed Conflicts; Deception; Ethnic Groups; Female; Humans; Male; Myanmar; Smartphone; Social Media; Surveys and Questionnaires; Young Adult						This study was funded by Save The Children International.										McCarthy, G., Cyber-spaces (2017) Routledge handbook of contemporary Myanmar, pp. 92-105. , Simpson A, Farrelly N, Holliday I, eds. London, United Kingdom: Routledge; Min, TT, Fife, E, Bohlin, E., Consumer demand for the mobile Internet in a greenfield emerging market: the case of Myanmar (2014) the 20th International Telecommunications Society Biennial Conference, , Paper presented at Rio de Jan…	Ridout, B.; Cyberpsychology Research Group, Australia; email: brad.ridout@sydney.edu.au			Mary Ann Liebert Inc.					21522715			33326325	English	Cyberpsychol. Behav. Soc. Networking
310	10.1093/heapro/daaa140	Atehortua N.A., Patino S.	55345707200;57223117136;	COVID-19, a tale of two pandemics: Novel coronavirus and fake news messaging	2021	Health Promotion International	36	2		524	534		37	https://www.scopus.com/inward/record.uri?eid=2-s2.0-85104899542&doi=10.1093%2fheapro%2fdaaa140&partnerID=40&md5=801e5dad6900a9e2c6909b2f659c1ae4	Department of Behavioral and Environmental Health, Jackson State University, 350 West Woodrow Wilson Drive, Jackson Medical Mall, Jackson, MS 39213, United States; Department of Elementary and Early Childhood Education, Jackson State University, 1400 Lynch Street, Jackson, MS 39217, United States	Atehortua, N.A., Department of Behavioral and Environmental Health, Jackson State University, 350 West Woodrow Wilson Drive, Jackson Medical Mall, Jackson, MS 39213, United States; Patino, S., Department of Elementary and Early Childhood Education, Jackson State University, 1400 Lynch Street, Jackson, MS 39217, United States	The emergence of COVID-19, caused by novel Coronavirus SARS-CoV-2, became a pandemic in just 10 weeks. Without effective medications or vaccines available, authorities turned toward mitigation measures such as use of face masks, school's closings, shelter-in-place, telework and social distancing. People found refuge on the internet and social media apps; however, there was a proliferation of inst…	community health promotion; global health; health education; health literacy; public health	communicable disease control; cross-sectional study; epidemiology; health behavior; human; medical information; pandemic; politics; prevention and control; procedures; psychology; religion; social media; Communicable Disease Control; COVID-19; Cross-Sectional Studies; Health Behavior; Health Communication; Humans; Pandemics; Politics; Religion; SARS-CoV-2; Social Media																Barua, Z., Barua, S., Aktar, S., Kabir, N., Li, M., Effects of misinformation on COVID-19 individual responses and recommendations for resilience of disastrous consequences of misinformation (2020) Progress in Disaster Science, 8, p. 100119; (2020) Bill Gates Will Use Microchip Implants to Fight Coronavirus, , https://biohackinfo.com/news-bill-gates-id2020-vaccine-implantcovid-19-digital-certific…	Atehortua, N.A.; Department of Behavioral and Environmental Health, 350 West Woodrow Wilson Drive, Jackson Medical Mall, United States; email: nelson.atehortua@jsums.edu			Oxford University Press					09574824		HPINE	33450022	English	Health Promot. Int.
225	10.1093/jamia/ocab219	Vijaykumar S., Rogerson D.T., Jin Y., De Oliveira Costa M.S.	26540561000;57222640259;27169729500;57189590871;	Dynamics of social corrections to peers sharing COVID-19 misinformation on WhatsApp in Brazil	2022	Journal of the American Medical Informatics Association	29	1		33	42		3	https://www.scopus.com/inward/record.uri?eid=2-s2.0-85123227540&doi=10.1093%2fjamia%2focab219&partnerID=40&md5=75d03a5a2204a35bf8db3979d4dac062	Department of Psychology, Northumbria University, Newcastle upon Tyne, United Kingdom; COCO Lab, Northumbria University, Newcastle upon Tyne, United Kingdom; Department of Advertising and Public Relations, University of Georgia, Athens, United States; Communication Office, Oswaldo Cruz Foundation, Brasilia, Brazil	Vijaykumar, S., Department of Psychology, Northumbria University, Newcastle upon Tyne, United Kingdom; Rogerson, D.T., COCO Lab, Northumbria University, Newcastle upon Tyne, United Kingdom; Jin, Y., Department of Advertising and Public Relations, University of Georgia, Athens, United States; De Oliveira Costa, M.S., Communication Office, Oswaldo Cruz Foundation, Brasilia, Brazil	Objective: Online COVID-19 misinformation is a serious concern in Brazil, home to the second-largest WhatsApp user base and the second-highest number of COVID-19 deaths. We examined the extent to which WhatsApp users might be willing to correct their peers who might share COVID-19 misinformation. Materials and Methods: We conducted a cross-sectional online survey using Qualtrics among 726 Brazili…	behavior; Brazil; correction; COVID-19; misinformation; social media	adult; Article; Brazil; Brazilian; convenience sample; coronavirus disease 2019; cross-sectional study; dependent variable; educational status; evaluation study; female; groups by age; health belief; household income; human; independent variable; information literacy; information seeking; Internet; male; mental capacity; middle income group; misinformation; peer group; population group; principal…					Facebook, FB	This work was supported by Facebook Inc. through the WhatsApp Social Science Misinformation Research Award.										Sylvia Chou, W-Y, Gaysynsky, A, Cappella, JN., Where we go from here: health misinformation on social media (2020) Am J Public Health, 110 (S3), pp. S273-S275; Tangcharoensathien, V, Calleja, N, Nguyen, T, Framework for managing the COVID-19 infodemic: methods and results of an online, crowdsourced WHO technical consultation (2020) J Med Internet Res, 22 (6), p. e19659; Roozenbeek, J, Van Der Lin…	Vijaykumar, S.; Northumbria UniversityUnited Kingdom; email: santosh.vijaykumar@northumbria.ac.uk			Oxford University Press					10675027		JAMAF	34672323	English	J. Am. Med. Informatics Assoc.
116	10.1093/jnci/djab141	Johnson S., Parsons M., Dorff T., Moran M.S., Ward J.H., Cohen S.A., Akerley W., Bauman J., Hubbard J., Spratt D.E., Bylund C.L., Swire-Thompson B., Onega T., Scherer L.D., Tward J., Fagerlin A.	55776993100;57215198750;8570163100;57809466600;7404119348;57007491400;7003881556;57809455700;35279728500;36019569900;8911190400;57189828166;35269298000;57660839900;14021862900;6603783157;	Cancer Misinformation and Harmful Information on Facebook and Other Social Media: A Brief Report	2022	Journal of the National Cancer Institute	114	7		1036	1039		29	https://www.scopus.com/inward/record.uri?eid=2-s2.0-85134426953&doi=10.1093%2fjnci%2fdjab141&partnerID=40&md5=76fb83982b1081f99d83fb61c31d5458	Department of Radiation Oncology, University of Utah School of Medicine, Salt Lake City, UT, United States; Cancer Control and Population Sciences, Huntsman Cancer Institute, Salt Lake City, UT, United States; Department of Medical Oncology and Developmental, Therapeutics, City of Hope, Duarte, CA, United States; Department of Medicine, University of Southern California (USC) Keck School of Medic…	Johnson, S., Department of Radiation Oncology, University of Utah School of Medicine, Salt Lake City, UT, United States, Cancer Control and Population Sciences, Huntsman Cancer Institute, Salt Lake City, UT, United States; Parsons, M., Department of Radiation Oncology, University of Utah School of Medicine, Salt Lake City, UT, United States; Dorff, T., Department of Medical Oncology and Developme…	There are few data on the quality of cancer treatment information available on social media. Here, we quantify the accuracy of cancer treatment information on social media and its potential for harm. Two cancer experts reviewed 50 of the most popular social media articles on each of the 4 most common cancers. The proportion of misinformation and potential for harm were reported for all 200 articl…		article; cancer therapy; case report; clinical article; human; misinformation; quantitative analysis; rank sum test; social media; interpersonal communication; neoplasm; Communication; Humans; Neoplasms; Social Media					National Institutes of Health, NIH: P30-CA015704-44; National Cancer Institute, NCI: K99CA248720; Janssen Pharmaceuticals; Huntsman Cancer Institute, HCI	Disclosures: Dr Johnson and Dr Parsons had full access to all the data in the study and take responsibility for the integrity of the data and the accuracy of the data analysis. Skyler B. Johnson, MD, has no financial conflicts of interest. Jessica Baumann, MD is on the advisory boards from Pfizer and Kura. Stacey Cohen, MD is on the advisory boards of Kallyope, Acrotech, Natera, receives grant mo…	This study was funded, in part, by the Huntsman Cancer Institute. Briony Swire-Thompson’s, PhD effort was funded by an NIH Pathway to Independence Award.									Zhang, Y, Sun, Y, Xie, B., Quality of health information for consumers on the web: a systematic review of indicators, criteria, tools, and evaluation results (2015) J Assn Inf Sci Tec, 66 (10), pp. 2071-2084; Vosoughi, S, Roy, D, Aral, S., The spread of true and false news online (2018) Science, 359 (6380), pp. 1146-1151; Chou, W-YS, Oh, A, Klein, WM., Addressing health-related misinformation on …	Johnson, S.; Department of Radiation Oncology, 1950 Circle of Hope Dr, Rm 1570, United States; email: skyler.johnson@hci.utah.edu			Oxford University Press					00278874		JNCIA	34291289	English	J. Natl. Cancer Inst.
115	10.1093/ofid/ofac263	Diaz M.I., Hanna J.J., Hughes A.E., Lehmann C.U., Medford R.J.	57759131300;57679911700;56465357100;7101690708;56503442100;	The Politicization of Ivermectin Tweets during the COVID-19 Pandemic	2022	Open Forum Infectious Diseases	9	7	ofac263				3	https://www.scopus.com/inward/record.uri?eid=2-s2.0-85136245073&doi=10.1093%2fofid%2fofac263&partnerID=40&md5=580b7ed58d3ade2546bfd40cc4758944	Clinical Informatics Center, University of Texas Southwestern Medical Center, Dallas, TX, United States; Department of Internal Medicine, Division of Infectious Diseases and Geographic Medicine, University of Texas Southwestern Medical Center, Dallas, TX, United States; Department of Population and Data Sciences, University of Texas Southwestern Medical Center, Dallas, TX, United States; Harold C…	Diaz, M.I., Clinical Informatics Center, University of Texas Southwestern Medical Center, Dallas, TX, United States; Hanna, J.J., Clinical Informatics Center, University of Texas Southwestern Medical Center, Dallas, TX, United States, Department of Internal Medicine, Division of Infectious Diseases and Geographic Medicine, University of Texas Southwestern Medical Center, Dallas, TX, United States…	Background: We explore the ivermectin discourse and sentiment in the United States with a special focus on political leaning through the social media blogging site Twitter. Methods: We used sentiment analysis and topic modeling to geospatially explore ivermectin Twitter discourse in the United States and compared it to the political leaning of a state based on the 2020 presidential election. Resu…	disinformation; ivermectin; public opinion; social media; Twitter	ivermectin; Article; coronavirus disease 2019; disinformation; drug efficacy; drug safety; election; human; pandemic; politics; public health; public opinion; sentiment analysis; social media; unsupervised machine learning		ivermectin, 70288-86-7			University of Texas Southwestern Medical Center, UTSW	This study has not received any financial support from sources outside UT Southwestern.										Azeem, S, Ashraf, M, Rasheed, MA, Evaluation of cytotoxicity and antiviral activity of ivermectin against Newcastle disease virus (2015) Pak J Pharm Sci, 28, pp. 597-602; Popp, M, Stegemann, M, Metzendorf, MI, Ivermectin for preventing and treating COVID-19 (2021) Cochrane Database Syst Rev, 7, p. CD015017; Molento, MB., Ivermectin against COVID-19: the unprecedented consequences in Latin America…	Diaz, M.I.; UTSW Medical Center - Clinical Informatics Center, 5323 Harry Hines Blvd., United States; email: marlon.diaz@utsouthwestern.edu			Oxford University Press					23288957				English	Open Forum Infect. Dis.
[truncated: 242 more rows]
[truncated: 7 more columns]

## Sheet: integrazione2_24_05_23
Authors	Author(s) ID	Title	Year	Source title	Volume	Issue	Art. No.	Page start	Page end	Page count	Cited by	DOI	Link	Affiliations	Authors with affiliations	Abstract	Author Keywords	Index Keywords	Molecular Sequence Numbers	Chemicals/CAS	Tradenames	Manufacturers	Funding Details	Funding Text 1	Funding Text 2	References	Correspondence Address	Editors	Sponsors	Publisher	Conference name	Conference date	Conference location	Conference code	ISSN	ISBN	CODEN	PubMed ID	Language of Original Document	Abbreviated Source Title	Document Type	Publication Stage	Open Access	Source	EID
[truncated: 5 more rows]

[truncated: 12 more sheets: LitMat, document-SNets, document-SNets (2), social_docs, docs-social, docs_topic, document-ID, ID+AI, MatriceLettbck, integrazione_1_24_05_23, aggiunta_23_05_23, Foglio14]
